# Supplementary material for: Genetic Evaluation of Natural Populations of the Endangered Conifer Thuja koraiensis Using Microsatellite Markers by Restriction-Associated DNA Sequencing
Source: Genes (Basel). 2018 Apr 17;9(4):218. doi: 10.3390/genes9040218 (PMC5924560; doi:10.3390/genes9040218)
Supplement: Supplementary file 1 [file genes-09-00218-s001.zip]

Archive with 9 entries (8 files):
- Supplementary Files/
- Supplementary Files/Figure S1.docx
- Supplementary Files/Table S1.docx
- Supplementary Files/Table S2.docx
- Supplementary Files/Table S3.xls
- Supplementary Files/Table S4.docx
- Supplementary Files/Table S5.docx
- Supplementary Files/Table S6.xls
- Supplementary Files/Table S7.docx
