# Supplementary material for: Genetic Evaluation of Natural Populations of the Endangered Conifer Thuja koraiensis Using Microsatellite Markers by Restriction-Associated DNA Sequencing
Source: Genes (Basel). 2018 Apr 17;9(4):218. doi: 10.3390/genes9040218 (PMC5924560; doi:10.3390/genes9040218)
Supplement: Supplementary file 1 [file genes-09-00218-s001.zip › Supplementary Files/Table S3.xls]

## Sheet: Table S4
Table S3. The Kyoto Encyclopedia of Genes and Genomes (KEGG) annotation.
KEGG Pathway	pathway_ID	Pathway_class	Gene_number	Percentage %	Gene_ID	KOs
Spliceosome	ko03040	Genetic Information Processing; Transcription	233	0.0173273	contig_11260;contig_117658;contig_121721;contig_122088;contig_123830;contig_124582;contig_129185;contig_12985;contig_137070;contig_138208;contig_139079;contig_144806;contig_150910;contig_155546;contig_157022;contig_159010;contig_161463;contig_163157;contig_175320;contig_175404;contig_175518;contig_177391;contig_177621;contig_180509;contig_185147;contig_193046;contig_196080;contig_221512;contig_22…	K03283;K12823;K03283;K03283;K12866;K12855;K03283;K12852;K03283;K12818;K12741;K12825;K03283;K12840;K12854;K12866;K12820;K12869;K03283;K03283;K12822;K12867;K12856;K12830;K12854;K12866;K12836;K12837;K12870;K12822;K12875;K03283;K12883;K12818;K12819;K12822;K12818;K12822;K12867;K12822;K12818;K12825;K12830;K12890;K12860;K12822;K12825;K03283;K12869;K03283;K12842;K12815;K12818;K12896;K12822;K12852;K12822;…
Carbon metabolism	ko01200	Metabolism; Overview	229	0.0170298	contig_102072;contig_103173;contig_107937;contig_110751;contig_111227;contig_111249;contig_114456;contig_115530;contig_11891;contig_12306;contig_125434;contig_135138;contig_142462;contig_143356;contig_145578;contig_146289;contig_148458;contig_149407;contig_15147;contig_161724;contig_172082;contig_177763;contig_180137;contig_183615;contig_184266;contig_188813;contig_189980;contig_192794;contig_200…	K01810;K01754;K00031;K00033;K00164;K00850;K03781;K00600;K03841;K00850;K00627;K01938;K00615;K01681;K01807;K11517;K00627;K00033;K00028;K00814;K01807;K00831;K00026;K14455;K00600;K00058;K00033;K00164;K00162;K00873;K01602;K00122;K01807;K00615;K00058;K00025;K00600;K00249;K00234;K00026;K01638;K00028;K00121;K01834;K01900;K00235;K01623;K00600;K00161;K01623;K00615;K00163;K01810;K00122;K00844;K00873;K00948;…
Protein processing in endoplasmic reticulum	ko04141	Genetic Information Processing; Folding, sorting and degradation	210	0.0156169	contig_103936;contig_104731;contig_106249;contig_11260;contig_11806;contig_121721;contig_122088;contig_123857;contig_128432;contig_129185;contig_137070;contig_14324;contig_145544;contig_150910;contig_154158;contig_158489;contig_160625;contig_164069;contig_169488;contig_175320;contig_175404;contig_177928;contig_185838;contig_193414;contig_206916;contig_216163;contig_221819;contig_231065;contig_235…	K04079;K09523;K14015;K03283;K14005;K03283;K03283;K04079;K13993;K03283;K03283;K13993;K04079;K03283;K03237;K09503;K10575;K04079;K10597;K03283;K03283;K13525;K04079;K11863;K09584;K07151;K10575;K03283;K14011;K10666;K04079;K07151;K01230;K03237;K04079;K04079;K14007;K03347;K09580;K03283;K01230;K09523;K14023;K14026;K03283;K07342;K03347;K09580;K13993;K09518;K10575;K03283;K09584;K07151;K13993;K09580;K10575;…
Starch and sucrose metabolism	ko00500	Metabolism; Carbohydrate metabolism	206	0.0153194	contig_102072;contig_105046;contig_106260;contig_107350;contig_11080;contig_112158;contig_114280;contig_128494;contig_131980;contig_137525;contig_140370;contig_146109;contig_149172;contig_152845;contig_155554;contig_157053;contig_15973;contig_16053;contig_165355;contig_168404;contig_168507;contig_170080;contig_184692;contig_187350;contig_188588;contig_188965;contig_193671;contig_19682;contig_2052…	K01810;K01176;K01188;K00012;K01177;K01177;K16055;K01188;K05349;K01051;K01051;K01051;K08678;K01188;K16055;K00695;K01177;K01188;K13648;K00696;K01087;K01213;K15779;K01051;K01051;K05350;K01184;K01051;K01051;K16055;K16055;K01051;K01194;K08678;K00975;K13648;K01051;K13648;K00012;K01187;K00012;K05350;K00975;K01184;K01051;K00688;K13648;K01051;K01051;K00697;K01051;K13648;K00012;K01051;K01051;K16055;K01051;…
Biosynthesis of amino acids	ko01230	Metabolism; Overview	202	0.0150219	contig_100527;contig_103173;contig_107937;contig_111249;contig_115406;contig_115530;contig_11677;contig_12306;contig_125534;contig_125785;contig_129619;contig_142462;contig_143356;contig_145578;contig_153655;contig_161724;contig_172082;contig_177763;contig_178223;contig_183615;contig_184266;contig_185253;contig_188813;contig_203519;contig_217952;contig_220656;contig_223050;contig_224346;contig_22…	K17450;K01754;K00031;K00850;K00872;K00600;K00264;K00850;K01733;K01695;K01649;K00615;K01681;K01807;K01733;K00814;K01807;K00831;K00265;K14455;K00600;K00928;K00058;K00873;K00826;K13832;K01807;K00615;K00058;K00600;K00549;K00215;K00872;K00549;K01834;K00815;K15227;K00133;K01623;K00133;K00600;K01623;K00615;K00873;K01778;K00948;K00058;K01623;K00815;K01735;K01649;K00873;K00264;K01657;K05359;K00826;K01687;…
Oxidative phosphorylation	ko00190	Metabolism; Energy metabolism	178	0.0132372	contig_100010;contig_108198;contig_113422;contig_122781;contig_12357;contig_139463;contig_141411;contig_147739;contig_150827;contig_160273;contig_168022;contig_1682;contig_17629;contig_186626;contig_193533;contig_194999;contig_1975;contig_204784;contig_20517;contig_210472;contig_21059;contig_211941;contig_231838;contig_240059;contig_244117;contig_255982;contig_256455;contig_261817;contig_263242;c…	K03881;K02132;K01507;K02111;K02109;K00412;K05579;K03955;K02144;K02154;K02109;K01535;K05573;K03883;K02261;K03934;K05577;K05577;K03879;K05580;K03935;K01535;K02108;K02146;K00234;K02256;K02108;K02144;K00235;K03881;K03881;K03879;K02134;K02108;K03881;K03942;K05575;K00234;K00234;K00234;K03943;K02146;K02298;K01535;K00413;K02112;K02150;K03881;K02149;K05578;K01535;K02145;K02135;K02128;K03882;K00412;K01535;…
Epstein-Barr virus infection	ko05169	Human Diseases; Infectious diseases	166	0.0123448	contig_10420;contig_105573;contig_11260;contig_113323;contig_121721;contig_122088;contig_123118;contig_129185;contig_133152;contig_137070;contig_137446;contig_13780;contig_140883;contig_142209;contig_145023;contig_147019;contig_147090;contig_147520;contig_150910;contig_157596;contig_15868;contig_175320;contig_175404;contig_188290;contig_190980;contig_19263;contig_193921;contig_223346;contig_23106…	K03124;K04345;K03283;K03029;K03283;K03283;K03063;K03283;K06630;K03283;K14290;K03064;K03006;K03010;K06067;K03065;K04345;K03039;K03283;K06630;K04730;K03283;K03283;K03011;K06627;K03011;K06630;K03062;K03283;K03063;K03010;K03124;K04345;K03064;K04730;K03283;K03283;K04498;K03006;K03011;K11838;K03283;K01510;K03036;K03010;K03283;K14290;K04730;K03006;K03006;K11838;K04345;K03124;K03036;K03283;K07936;K03032;…
Ribosome	ko03010	Genetic Information Processing; Translation	160	0.0118986	contig_105545;contig_109629;contig_111909;contig_11607;contig_11844;contig_122969;contig_131911;contig_13475;contig_135086;contig_142472;contig_149592;contig_168362;contig_183439;contig_184369;contig_187021;contig_195490;contig_199081;contig_19978;contig_200000;contig_205302;contig_209803;contig_21122;contig_21531;contig_22007;contig_22589;contig_226376;contig_229279;contig_233673;contig_235356;c…	K02933;K02967;K02993;K02994;K02932;K02985;K02896;K02925;K02878;K02964;K02977;K02977;K02961;K02942;K02929;K02922;K02921;K02867;K02876;K02997;K02984;K02874;K02992;K02977;K02932;K02977;K02889;K02872;K02997;K02923;K02873;K02987;K02882;K02986;K02900;K02899;K02982;K02989;K02984;K02963;K02981;K02895;K02878;K02962;K02977;K02966;K02976;K02985;K02932;K02967;K02962;K02965;K02941;K02873;K02868;K02932;K02886;…
Plant hormone signal transduction	ko04075	Environmental Information Processing; Signal transduction	159	0.0118242	contig_102031;contig_107003;contig_113276;contig_114884;contig_120225;contig_122408;contig_128983;contig_145795;contig_148389;contig_15012;contig_154200;contig_157242;contig_164873;contig_175373;contig_183239;contig_185565;contig_220133;contig_221564;contig_222650;contig_226956;contig_23066;contig_234506;contig_238378;contig_242188;contig_24366;contig_24834;contig_250982;contig_251304;contig_2568…	K14432;K14487;K14506;K13449;K14498;K14488;K14487;K14486;K13415;K14487;K14487;K14489;K14517;K14506;K13946;K14500;K14487;K13946;K14488;K14514;K13415;K14488;K14487;K14494;K14494;K14488;K14488;K14488;K14488;K14487;K14513;K13415;K14498;K14508;K13449;K13416;K14489;K14487;K14432;K14504;K14489;K14486;K14514;K14514;K14487;K14488;K13449;K14514;K14500;K14487;K14484;K14487;K14487;K14498;K14504;K14504;K14484;…
Phenylpropanoid biosynthesis	ko00940	Metabolism; Biosynthesis of other secondary metabolites	158	0.0117498	contig_100007;contig_102934;contig_106260;contig_11078;contig_112403;contig_113203;contig_117949;contig_128494;contig_131980;contig_133490;contig_133652;contig_1343;contig_135371;contig_15194;contig_152354;contig_152845;contig_16053;contig_160881;contig_166338;contig_168936;contig_172914;contig_182427;contig_184706;contig_188965;contig_197849;contig_198299;contig_200845;contig_215918;contig_22675…	K00430;K00487;K01188;K00430;K00430;K09753;K13066;K01188;K05349;K12355;K00430;K09754;K10775;K00430;K00430;K01188;K01188;K00430;K10775;K00430;K00430;K12356;K00430;K05350;K00430;K00430;K00487;K00487;K09754;K00430;K00430;K00430;K13068;K05350;K00487;K09753;K00430;K10775;K00430;K00430;K09754;K00430;K00430;K13065;K09753;K00430;K05349;K00430;K13065;K00430;K12355;K00430;K12356;K00487;K00487;K00083;K00430;…
Endocytosis	ko04144	Cellular Processes; Transport and catabolism	156	0.0116011	contig_100931;contig_11260;contig_118562;contig_121019;contig_121721;contig_122088;contig_129185;contig_135402;contig_137070;contig_150910;contig_160837;contig_166819;contig_175320;contig_175404;contig_184561;contig_190352;contig_192855;contig_201339;contig_212766;contig_217288;contig_217873;contig_220877;contig_222445;contig_225917;contig_226686;contig_226990;contig_231065;contig_240017;contig_2…	K04646;K03283;K04646;K04646;K03283;K03283;K03283;K18442;K03283;K03283;K18466;K00889;K03283;K03283;K11824;K04646;K11826;K04646;K12188;K11826;K01115;K01115;K11866;K01115;K07904;K04646;K03283;K01115;K00889;K18442;K12185;K18442;K03283;K18442;K03283;K18442;K04646;K07904;K04500;K03283;K18442;K07904;K03283;K04646;K11824;K12471;K04646;K12188;K03283;K11826;K07904;K07904;K11824;K18442;K12479;K03283;K11824;…
Amino sugar and nucleotide sugar metabolism	ko00520	Metabolism; Carbohydrate metabolism	153	0.011378	contig_102072;contig_102263;contig_107073;contig_107350;contig_115445;contig_149172;contig_165355;contig_175744;contig_179051;contig_184692;contig_186822;contig_196234;contig_200637;contig_203569;contig_212431;contig_229882;contig_23271;contig_236056;contig_23646;contig_238677;contig_238774;contig_241377;contig_241513;contig_249915;contig_25511;contig_261460;contig_268433;contig_2715;contig_28590…	K01810;K01183;K01183;K00012;K01836;K08678;K13648;K13379;K01784;K15779;K01183;K01183;K10046;K10046;K12450;K08678;K10046;K00975;K13648;K13648;K00012;K02377;K00012;K10046;K00975;K01183;K13648;K16190;K13648;K00012;K01183;K01183;K01810;K00844;K01183;K05305;K15920;K01183;K00790;K01810;K01183;K01183;K00847;K01183;K08679;K01183;K12449;K10046;K05305;K01183;K01183;K12373;K10046;K00966;K02377;K12448;K01810;…
Purine metabolism	ko00230	Metabolism; Nucleotide metabolism	150	0.0111549	contig_102908;contig_112899;contig_115397;contig_116243;contig_125593;contig_140171;contig_140883;contig_140967;contig_142209;contig_148419;contig_150313;contig_158766;contig_159894;contig_16682;contig_16800;contig_184692;contig_188290;contig_190951;contig_19263;contig_193477;contig_201537;contig_203519;contig_204686;contig_206495;contig_208475;contig_213642;contig_22742;contig_231194;contig_2516…	K02324;K02324;K03043;K03046;K10808;K02324;K03006;K18151;K03010;K00942;K00088;K03046;K02324;K02324;K03046;K15779;K03011;K00764;K03011;K01952;K18151;K00873;K02999;K02324;K10807;K00962;K03002;K01517;K01952;K01951;K03046;K03010;K10808;K03046;K02327;K01524;K03043;K01951;K03006;K03011;K00962;K00873;K00106;K01510;K00948;K03010;K00939;K00873;K03006;K02685;K03006;K03043;K03040;K10807;K10807;K03010;K00873;…
RNA transport	ko03013	Genetic Information Processing; Translation	148	0.0110062	contig_105991;contig_107770;contig_118870;contig_130487;contig_133310;contig_134205;contig_134215;contig_137446;contig_149550;contig_154158;contig_161606;contig_166097;contig_17169;contig_179872;contig_193232;contig_210697;contig_211024;contig_226784;contig_229206;contig_2323;contig_233890;contig_234746;contig_240604;contig_24730;contig_255657;contig_257672;contig_259306;contig_264562;contig_2712…	K03231;K14299;K03231;K14293;K03254;K14305;K14326;K14290;K14326;K03237;K07562;K14297;K03231;K13114;K14300;K14292;K03231;K03257;K12875;K03257;K12883;K00784;K14293;K14326;K03260;K03237;K14307;K03231;K03231;K13114;K14326;K13126;K03231;K14293;K14319;K14326;K14327;K03754;K14309;K14290;K14327;K14288;K03260;K03248;K14299;K14319;K13174;K10577;K07936;K12881;K14312;K14326;K13114;K14326;K14326;K01164;K03257;…
Plant-pathogen interaction	ko04626	Organismal Systems; Environmental adaptation	142	0.01056	contig_102741;contig_103936;contig_112961;contig_114884;contig_123857;contig_137124;contig_139423;contig_145544;contig_154199;contig_157568;contig_164069;contig_171077;contig_17881;contig_180284;contig_185838;contig_229208;contig_238799;contig_246839;contig_261579;contig_26175;contig_26323;contig_266354;contig_268087;contig_282721;contig_2861;contig_288240;contig_300215;contig_300893;contig_31236…	K13459;K04079;K13448;K13449;K04079;K05391;K13420;K04079;K05391;K04368;K04079;K13447;K13447;K13412;K04079;K13447;K04079;K13459;K18880;K04079;K18835;K04079;K13436;K13457;K13448;K13420;K18875;K13420;K13420;K13449;K13416;K13420;K04079;K04079;K13429;K00864;K13412;K13449;K18835;K13412;K02183;K13412;K04079;K09487;K04368;K13448;K13448;K13436;K04079;K13449;K13420;K05391;K13412;K13448;K13420;K05391;K13412;…
MicroRNAs in cancer	ko05206	Human Diseases; Cancers	132	0.00981632	contig_10903;contig_115109;contig_133950;contig_142800;contig_14609;contig_157568;contig_163180;contig_164371;contig_18401;contig_186318;contig_2000;contig_213155;contig_221522;contig_22413;contig_23098;contig_232872;contig_243155;contig_249744;contig_259693;contig_259989;contig_282131;contig_286228;contig_290594;contig_296398;contig_29703;contig_307465;contig_310590;contig_316342;contig_317143;c…	K05658;K05658;K05658;K05658;K05658;K04368;K05658;K05658;K05658;K05658;K05658;K05658;K05658;K05658;K05658;K05658;K05658;K05658;K05658;K11592;K05658;K04498;K05658;K05658;K05658;K05658;K05658;K11592;K05658;K05658;K05658;K05658;K05658;K05658;K05658;K05658;K05658;K05658;K05658;K10577;K05658;K04368;K05658;K05658;K05658;K05658;K05658;K05658;K05658;K05658;K05658;K05658;K04498;K05658;K05658;K05658;K05658;…
Huntington's disease	ko05016	Human Diseases; Neurodegenerative diseases	131	0.00974195	contig_100931;contig_108198;contig_118562;contig_121019;contig_139463;contig_140883;contig_142209;contig_145023;contig_147739;contig_158495;contig_184561;contig_188290;contig_190352;contig_19263;contig_192855;contig_193533;contig_194999;contig_201339;contig_201577;contig_202451;contig_21059;contig_217288;contig_226990;contig_244117;contig_255982;contig_259435;contig_263242;contig_268007;contig_27…	K04646;K02132;K04646;K04646;K00412;K03006;K03010;K06067;K03955;K04533;K11824;K03011;K04646;K03011;K11826;K02261;K03934;K04646;K11644;K05863;K03935;K11826;K04646;K00234;K02256;K03010;K00235;K05863;K02134;K04533;K04498;K04646;K03006;K03011;K03942;K00234;K00234;K00234;K03010;K03943;K04646;K11824;K03006;K00413;K03006;K04646;K11826;K02135;K03010;K02128;K11824;K00412;K11824;K03011;K02262;K03935;K11826;…
Bile secretion	ko04976	Organismal Systems; Digestive system	125	0.00929575	contig_105573;contig_10903;contig_115109;contig_133950;contig_136397;contig_142800;contig_14609;contig_147090;contig_163180;contig_164371;contig_16629;contig_18401;contig_186318;contig_19286;contig_199242;contig_2000;contig_213155;contig_221522;contig_22413;contig_23098;contig_232872;contig_243155;contig_249744;contig_259693;contig_262846;contig_282131;contig_290594;contig_296398;contig_29703;con…	K04345;K05658;K05658;K05658;K00021;K05658;K05658;K04345;K05658;K05658;K00021;K05658;K05658;K00021;K01539;K05658;K05658;K05658;K05658;K05658;K05658;K05658;K05658;K05658;K04345;K05658;K05658;K05658;K05658;K00021;K05658;K05658;K05658;K05658;K05658;K05658;K05658;K05658;K05658;K04345;K05658;K05658;K05658;K00021;K05658;K05658;K05658;K05658;K05658;K05658;K05658;K05658;K05658;K05658;K08045;K05658;K05658;…
Pyrimidine metabolism	ko00240	Metabolism; Nucleotide metabolism	119	0.00884956	contig_102908;contig_112424;contig_112899;contig_115397;contig_116243;contig_125593;contig_140171;contig_140883;contig_142209;contig_149024;contig_149525;contig_158766;contig_159894;contig_16682;contig_16800;contig_188290;contig_19263;contig_194163;contig_204686;contig_206495;contig_208475;contig_213642;contig_220840;contig_22742;contig_25816;contig_259435;contig_261729;contig_27116;contig_272455…	K02324;K00384;K02324;K03043;K03046;K10808;K02324;K03006;K03010;K01955;K01955;K03046;K02324;K02324;K03046;K03011;K03011;K01520;K02999;K02324;K10807;K00962;K01464;K03002;K03046;K03010;K10808;K03046;K02327;K09903;K03043;K03006;K03011;K00962;K01510;K00384;K03010;K00876;K03006;K02685;K03006;K03043;K03040;K10807;K10807;K03010;K00876;K13998;K03018;K03011;K00962;K03043;K03046;K03006;K03013;K00962;K03046;…
Parkinson's disease	ko05012	Human Diseases; Neurodegenerative diseases	118	0.00877519	contig_100010;contig_105573;contig_108198;contig_139463;contig_147090;contig_147739;contig_160625;contig_186626;contig_193533;contig_194999;contig_202451;contig_20517;contig_21059;contig_221819;contig_244117;contig_255982;contig_262846;contig_263242;contig_2679;contig_268007;contig_2680;contig_269809;contig_27581;contig_293762;contig_30117;contig_308905;contig_311272;contig_31481;contig_31482;con…	K03881;K04345;K02132;K00412;K04345;K03955;K10575;K03883;K02261;K03934;K05863;K03879;K03935;K10575;K00234;K02256;K04345;K00235;K03881;K05863;K03881;K03879;K02134;K03881;K10575;K03942;K00234;K00234;K00234;K10575;K03943;K00413;K03178;K03881;K04345;K02135;K02128;K03882;K00412;K03881;K02262;K03935;K08045;K00413;K03879;K02132;K15040;K03952;K03879;K08844;K03943;K03935;K03881;K03935;K00412;K04345;K03936;…
ABC transporters	ko02010	Environmental Information Processing; Membrane transport	114	0.00847773	contig_10903;contig_115109;contig_133950;contig_142800;contig_14609;contig_157757;contig_163180;contig_164371;contig_18401;contig_186318;contig_192700;contig_194188;contig_2000;contig_213155;contig_221522;contig_22413;contig_23098;contig_232872;contig_243155;contig_249744;contig_259693;contig_282131;contig_290594;contig_296398;contig_29703;contig_307465;contig_310590;contig_317143;contig_321843;c…	K05658;K05658;K05658;K05658;K05658;K05643;K05658;K05658;K05658;K05658;K11076;K06073;K05658;K05658;K05658;K05658;K05658;K05658;K05658;K05658;K05658;K05658;K05658;K05658;K05658;K05658;K05658;K05658;K05658;K05658;K05658;K05658;K05658;K05658;K05658;K05658;K05658;K05658;K05658;K05658;K05658;K05661;K05658;K05658;K05658;K05658;K05658;K05658;K05658;K05658;K05658;K05658;K05658;K05658;K05658;K05658;K05658;…
Ubiquitin mediated proteolysis	ko04120	Genetic Information Processing; Folding, sorting and degradation	113	0.00840336	contig_118757;contig_12312;contig_133683;contig_1416;contig_160625;contig_163939;contig_169488;contig_174540;contig_175699;contig_182918;contig_186739;contig_221819;contig_237713;contig_24664;contig_25125;contig_27053;contig_276608;contig_287651;contig_291779;contig_30117;contig_309017;contig_312174;contig_31698;contig_326290;contig_334437;contig_343406;contig_346447;contig_366849;contig_367952;c…	K10143;K03872;K10686;K03364;K10575;K10592;K10597;K10573;K03364;K10573;K03348;K10575;K10592;K10587;K10590;K03347;K10590;K03347;K10592;K10575;K10590;K03363;K10575;K10581;K03363;K03094;K03178;K10577;K10592;K03363;K06689;K04506;K03364;K10598;K03347;K03364;K10591;K10143;K03363;K10592;K10610;K10592;K10587;K10599;K10592;K10590;K06689;K03875;K04506;K03353;K10591;K03349;K03347;K03364;K03350;K03363;K03364;…
Influenza A	ko05164	Human Diseases; Infectious diseases	112	0.008329	contig_104731;contig_11260;contig_121721;contig_122088;contig_129185;contig_135485;contig_137070;contig_137446;contig_14008;contig_14009;contig_150910;contig_153940;contig_154158;contig_157568;contig_166097;contig_172790;contig_175320;contig_175404;contig_179798;contig_224483;contig_231065;contig_257672;contig_257688;contig_273183;contig_276256;contig_277001;contig_280742;contig_286228;contig_307…	K09523;K03283;K03283;K03283;K03283;K04733;K03283;K14290;K14404;K14404;K03283;K04733;K03237;K04368;K14297;K04733;K03283;K03283;K04733;K04733;K03283;K03237;K04733;K04733;K03283;K09523;K03283;K04498;K03283;K04371;K04733;K04733;K09507;K03283;K14290;K04733;K03283;K04368;K04733;K04733;K04733;K04733;K03283;K04371;K04733;K03283;K03283;K04498;K03083;K09523;K04733;K04371;K03283;K04733;K04733;K03283;K03283;…
Ribosome biogenesis in eukaryotes	ko03008	Genetic Information Processing; Translation	107	0.00795717	contig_106157;contig_134086;contig_134571;contig_137446;contig_140011;contig_150441;contig_161606;contig_163814;contig_169582;contig_169917;contig_185458;contig_200115;contig_201926;contig_20302;contig_231486;contig_248300;contig_261122;contig_265250;contig_284975;contig_294451;contig_309202;contig_312020;contig_32504;contig_327098;contig_327229;contig_344703;contig_347772;contig_356522;contig_36…	K14563;K14563;K14563;K14290;K12618;K14521;K07562;K14563;K07179;K14563;K14563;K11128;K14563;K03264;K14563;K14563;K14549;K14569;K14563;K14571;K14563;K11128;K14290;K11128;K12619;K14563;K06943;K14572;K07936;K14563;K14563;K14563;K14572;K14555;K12619;K07179;K01164;K14570;K14563;K14563;K14556;K11128;K14563;K11131;K14563;K11128;K14521;K11131;K14537;K14563;K14563;K14558;K11128;K06943;K14570;K14563;K11131;…
Viral carcinogenesis	ko05203	Human Diseases; Cancers	106	0.0078828	contig_10420;contig_105573;contig_133152;contig_139648;contig_145023;contig_147090;contig_15736;contig_157596;contig_190980;contig_193921;contig_203519;contig_223346;contig_233338;contig_240059;contig_24664;contig_255301;contig_261048;contig_262846;contig_274433;contig_286228;contig_30266;contig_304886;contig_307335;contig_312174;contig_320843;contig_327008;contig_334437;contig_33454;contig_34747…	K03124;K04345;K06630;K15305;K06067;K04345;K11407;K06630;K06627;K06630;K00873;K03062;K11594;K02146;K10587;K11252;K03124;K04345;K11254;K04498;K00873;K11838;K04371;K03363;K02146;K11252;K03363;K00873;K11838;K11252;K04345;K03124;K11594;K11252;K03363;K00873;K15305;K06627;K04371;K06630;K03363;K10610;K10587;K06627;K04498;K11643;K10691;K06630;K00873;K06063;K11594;K00873;K00873;K00873;K00873;K04371;K03875;…
Estrogen signaling pathway	ko04915	Organismal Systems; Endocrine system	101	0.00751097	contig_102238;contig_103936;contig_105573;contig_11260;contig_121721;contig_122088;contig_123857;contig_129185;contig_137070;contig_145544;contig_147090;contig_150910;contig_157568;contig_164069;contig_175320;contig_175404;contig_185838;contig_231065;contig_238799;contig_26175;contig_262846;contig_266354;contig_276256;contig_280742;contig_3071;contig_307335;contig_324228;contig_333685;contig_3449…	K04959;K04079;K04345;K03283;K03283;K03283;K04079;K03283;K03283;K04079;K04345;K03283;K04368;K04079;K03283;K03283;K04079;K03283;K04079;K04079;K04345;K04079;K03283;K03283;K03283;K04371;K03283;K04079;K04079;K04345;K04534;K03283;K02183;K04079;K09487;K04368;K03283;K04079;K04371;K08045;K03283;K03283;K04079;K04079;K04079;K04079;K04079;K04079;K04371;K03283;K04079;K02183;K03283;K04345;K03283;K04345;K03283;…
Toxoplasmosis	ko05145	Human Diseases; Infectious diseases	101	0.00751097	contig_11260;contig_121721;contig_122088;contig_129185;contig_135485;contig_137070;contig_150910;contig_153940;contig_15868;contig_172790;contig_175320;contig_175404;contig_179798;contig_180284;contig_224483;contig_231065;contig_257688;contig_269185;contig_273183;contig_276256;contig_280742;contig_3071;contig_307335;contig_309170;contig_318944;contig_324228;contig_326919;contig_355834;contig_3596…	K03283;K03283;K03283;K03283;K04733;K03283;K03283;K04733;K04730;K04733;K03283;K03283;K04733;K13412;K04733;K03283;K04733;K04730;K04733;K03283;K03283;K03283;K04371;K04733;K04733;K03283;K04730;K13412;K04534;K04733;K03283;K13412;K13412;K04733;K04733;K04733;K04733;K03283;K04730;K04730;K04371;K04730;K04733;K13412;K03283;K04730;K03283;K13412;K04733;K04371;K03283;K04733;K04733;K03283;K03283;K04733;K04733;…
Pentose and glucuronate interconversions	ko00040	Metabolism; Carbohydrate metabolism	97	0.0072135	contig_107350;contig_137525;contig_140370;contig_146109;contig_159724;contig_163072;contig_163720;contig_170080;contig_174282;contig_187350;contig_188588;contig_193671;contig_19682;contig_205275;contig_226571;contig_2271;contig_237306;contig_238774;contig_241513;contig_247924;contig_258942;contig_262007;contig_263959;contig_271434;contig_2715;contig_27784;contig_278199;contig_283579;contig_288255…	K00012;K01051;K01051;K01051;K01728;K00002;K00128;K01213;K01728;K01051;K01051;K01184;K01051;K01051;K01728;K01051;K01051;K00012;K00012;K00008;K01184;K01728;K01051;K00854;K16190;K01051;K01051;K01051;K00012;K01051;K01051;K01051;K01051;K01051;K01051;K00128;K01184;K01051;K01051;K00008;K01728;K01728;K01728;K01051;K01184;K01051;K01051;K00854;K01728;K01051;K01728;K01051;K00008;K01728;K01728;K00854;K00012;…
mRNA surveillance pathway	ko03015	Genetic Information Processing; Translation	96	0.00713914	contig_1004;contig_114969;contig_117197;contig_122027;contig_12832;contig_134215;contig_13687;contig_14008;contig_14009;contig_149550;contig_152514;contig_15800;contig_179872;contig_221579;contig_226195;contig_227759;contig_229206;contig_233890;contig_240664;contig_24730;contig_266511;contig_284352;contig_291844;contig_300994;contig_312550;contig_312725;contig_343360;contig_360914;contig_360951;c…	K14376;K11584;K03456;K11584;K04382;K14326;K14403;K14404;K14404;K14326;K06269;K14400;K13114;K11584;K00565;K14411;K12875;K12883;K14405;K14326;K14402;K13114;K14326;K13126;K14326;K14327;K14327;K14403;K14376;K14400;K14408;K14411;K12881;K14326;K06100;K14405;K03456;K13114;K14408;K14403;K14326;K14326;K14408;K13126;K04354;K14327;K14326;K14326;K14962;K03456;K06269;K14411;K14411;K14327;K13171;K14409;K14327;…
Glycolysis / Gluconeogenesis	ko00010	Metabolism; Carbohydrate metabolism	94	0.00699041	contig_102072;contig_111249;contig_11891;contig_12306;contig_125434;contig_148458;contig_15715;contig_16217;contig_163072;contig_163720;contig_184692;contig_200865;contig_203519;contig_243701;contig_257085;contig_260987;contig_266822;contig_270845;contig_275331;contig_2901;contig_294341;contig_296765;contig_298334;contig_300353;contig_30266;contig_324385;contig_33454;contig_335012;contig_339528;c…	K01810;K00850;K03841;K00850;K00627;K00627;K01785;K01568;K00002;K00128;K15779;K00162;K00873;K01568;K00121;K01834;K00001;K01623;K01568;K00161;K01623;K00163;K01810;K00844;K00873;K01623;K00873;K01810;K00163;K00162;K00131;K00128;K00162;K00873;K01623;K01895;K00850;K01803;K01810;K01810;K01689;K00162;K00873;K01623;K00873;K00873;K00844;K00873;K00873;K01810;K00850;K01810;K01623;K00161;K01689;K00850;K01623;…
Cell cycle	ko04110	Cellular Processes; Cell growth and death	94	0.00699041	contig_10763;contig_127285;contig_133152;contig_1416;contig_145023;contig_157596;contig_166960;contig_175699;contig_186739;contig_190980;contig_193921;contig_220851;contig_221288;contig_262893;contig_27053;contig_286228;contig_287651;contig_302186;contig_306763;contig_312174;contig_334437;contig_343406;contig_369285;contig_371773;contig_37294;contig_394125;contig_409172;contig_425744;contig_42615…	K02540;K02603;K06630;K03364;K06067;K06630;K05868;K03364;K03348;K06627;K06630;K02541;K05868;K02214;K03347;K04498;K03347;K04500;K02541;K03363;K03363;K03094;K02209;K02214;K03363;K06627;K03364;K03347;K06630;K03364;K05868;K06671;K03363;K02180;K06627;K04498;K03083;K02605;K06630;K03875;K03353;K03349;K03347;K03364;K03350;K02209;K06630;K03363;K03364;K04500;K03358;K03348;K02607;K06067;K03083;K04728;K03358;…
Measles	ko05162	Human Diseases; Infectious diseases	91	0.00676731	contig_11260;contig_121721;contig_122088;contig_129185;contig_135485;contig_137070;contig_146149;contig_150910;contig_153940;contig_154158;contig_15868;contig_172790;contig_175320;contig_175404;contig_179798;contig_224483;contig_231065;contig_257672;contig_257688;contig_269185;contig_273183;contig_276256;contig_280742;contig_3071;contig_309170;contig_318944;contig_324228;contig_326919;contig_3657…	K03283;K03283;K03283;K03283;K04733;K03283;K14753;K03283;K04733;K03237;K04730;K04733;K03283;K03283;K04733;K04733;K03283;K03237;K04733;K04730;K04733;K03283;K03283;K03283;K04733;K04733;K03283;K04730;K04733;K03283;K04733;K04733;K04733;K04733;K03283;K04730;K04730;K04730;K04733;K03283;K04730;K03283;K03083;K04733;K03247;K03283;K04733;K04733;K03283;K03283;K04733;K04733;K04733;K04733;K03283;K04733;K04733;…
Aminoacyl-tRNA biosynthesis	ko00970	Genetic Information Processing; Translation	89	0.00661858	contig_109338;contig_117541;contig_132892;contig_147609;contig_152871;contig_172390;contig_174721;contig_1756;contig_181629;contig_183522;contig_184601;contig_19271;contig_195083;contig_198373;contig_201939;contig_221001;contig_224715;contig_232292;contig_259569;contig_265437;contig_281801;contig_299798;contig_324255;contig_329461;contig_339021;contig_34191;contig_343869;contig_345858;contig_3509…	K01869;K01869;K01885;K04567;K04567;K01879;K01869;K01876;K02434;K04567;K01870;K01869;K01867;K01893;K01872;K01873;K04567;K01873;K01874;K04567;K01866;K01872;K01874;K04567;K04567;K01875;K01869;K01883;K04567;K04567;K01893;K01887;K01880;K01868;K01866;K00604;K01893;K04567;K04567;K01869;K04567;K01866;K02434;K01893;K01892;K04567;K04567;K01867;K01868;K01876;K01869;K01870;K01876;K01870;K01883;K01883;K02433;…
Pathways in cancer	ko05200	Human Diseases; Cancers	89	0.00661858	contig_102454;contig_103936;contig_105573;contig_11921;contig_12312;contig_123857;contig_141763;contig_145023;contig_145544;contig_147090;contig_157568;contig_164069;contig_185838;contig_238799;contig_26175;contig_262846;contig_266354;contig_286228;contig_302186;contig_307335;contig_333685;contig_344978;contig_353565;contig_368324;contig_368324;contig_373652;contig_398414;contig_404251;contig_445…	K04536;K04079;K04345;K06228;K03872;K04079;K04482;K06067;K04079;K04345;K04368;K04079;K04079;K04079;K04079;K04345;K04079;K04498;K04500;K04371;K04079;K04079;K04345;K04079;K09487;K04368;K04079;K04371;K08045;K04079;K04498;K04079;K03083;K04079;K04079;K02105;K04079;K04079;K04371;K03875;K01679;K08737;K04079;K04482;K04345;K04345;K04500;K06228;K06067;K03083;K04371;K08737;K04368;K04500;K07203;K02677;K04079;…
RNA degradation	ko03018	Genetic Information Processing; Folding, sorting and degradation	87	0.00646984	contig_106527;contig_111249;contig_12306;contig_140011;contig_14382;contig_148904;contig_157168;contig_159079;contig_175417;contig_191086;contig_213642;contig_225202;contig_244538;contig_261769;contig_275101;contig_284689;contig_290734;contig_294205;contig_297131;contig_300994;contig_312789;contig_327229;contig_340398;contig_341197;contig_353041;contig_366039;contig_371190;contig_373121;contig_38…	K04077;K00850;K00850;K12618;K04043;K12605;K12581;K12581;K12581;K04043;K00962;K12580;K12599;K12598;K12608;K12581;K04043;K00962;K12581;K13126;K12581;K12619;K12590;K03678;K12598;K12616;K04077;K12616;K03654;K12581;K12619;K04043;K00850;K12581;K00962;K13126;K12617;K12617;K12581;K01689;K00962;K12581;K00850;K12598;K12581;K12581;K12581;K00962;K12581;K12581;K01689;K00850;K12581;K12581;K13126;K13126;K00850;…
Alzheimer's disease	ko05010	Human Diseases; Neurodegenerative diseases	87	0.00646984	contig_102238;contig_108198;contig_139463;contig_147739;contig_193533;contig_194999;contig_21059;contig_244117;contig_255982;contig_263242;contig_27581;contig_284227;contig_307335;contig_308905;contig_311272;contig_31481;contig_31482;contig_318560;contig_328715;contig_343186;contig_357384;contig_366785;contig_370183;contig_37506;contig_390115;contig_404251;contig_43970;contig_441562;contig_452781…	K04959;K02132;K00412;K03955;K02261;K03934;K03935;K00234;K02256;K00235;K02134;K01408;K04371;K03942;K00234;K00234;K00234;K03943;K06268;K00413;K04505;K02183;K02135;K02128;K00412;K04371;K02262;K03935;K00413;K02132;K03952;K03083;K03943;K03935;K04371;K02183;K03935;K00412;K04505;K03936;K00412;K02256;K00234;K03083;K03934;K03935;K02133;K02134;K04371;K00412;K03934;K06170;K02135;K02261;K03934;K02261;K02261;…
Glycine, serine and threonine metabolism	ko00260	Metabolism; Amino acid metabolism	86	0.00639548	contig_101538;contig_103173;contig_115406;contig_115530;contig_125534;contig_125785;contig_14421;contig_153655;contig_177763;contig_184266;contig_185253;contig_188813;contig_22445;contig_226266;contig_233251;contig_249043;contig_250666;contig_251025;contig_260987;contig_268684;contig_278888;contig_288000;contig_312144;contig_331890;contig_332378;contig_364220;contig_383808;contig_403839;contig_41…	K00130;K01754;K00872;K00600;K01733;K01695;K00108;K01733;K00831;K00600;K00928;K00058;K00058;K00600;K00108;K01753;K00872;K00276;K01834;K00133;K00133;K00600;K00058;K00281;K00830;K00499;K01696;K00058;K01733;K01733;K01754;K00282;K00831;K14272;K00276;K00276;K01733;K01620;K00276;K01733;K15919;K00276;K00108;K00830;K00830;K00600;K00600;K00276;K00276;K00600;K00281;K01733;K01733;K06001;K00108;K00831;K00600;…
Pyruvate metabolism	ko00620	Metabolism; Carbohydrate metabolism	86	0.00639548	contig_100518;contig_125434;contig_129619;contig_148458;contig_15147;contig_163720;contig_180137;contig_200865;contig_203519;contig_226204;contig_235081;contig_242928;contig_246533;contig_250254;contig_25595;contig_2901;contig_296765;contig_30266;contig_326709;contig_330761;contig_33454;contig_335976;contig_339528;contig_341018;contig_346867;contig_360236;contig_365536;contig_368060;contig_378235…	K11262;K00627;K01649;K00627;K00028;K00128;K00026;K00162;K00873;K00025;K01759;K18881;K00026;K01638;K00028;K00161;K00163;K00873;K11262;K01649;K00873;K00026;K00163;K00162;K00128;K00101;K00162;K00027;K00873;K00026;K00026;K01895;K11262;K01595;K00162;K01595;K00873;K11262;K00873;K00873;K00873;K00873;K01679;K11262;K01958;K01963;K11262;K00161;K00025;K03778;K00925;K11262;K00162;K01638;K00024;K01958;K01610;…
PI3K-Akt signaling pathway	ko04151	Environmental Information Processing; Signal transduction	85	0.00632111	contig_102454;contig_103936;contig_114969;contig_117197;contig_122027;contig_123857;contig_12832;contig_133152;contig_145544;contig_157568;contig_157596;contig_164069;contig_185838;contig_193921;contig_221579;contig_238799;contig_26175;contig_266354;contig_307335;contig_333685;contig_344978;contig_351850;contig_368324;contig_368324;contig_373652;contig_39353;contig_398414;contig_404251;contig_423…	K04536;K04079;K11584;K03456;K11584;K04079;K04382;K06630;K04079;K04368;K06630;K04079;K04079;K06630;K11584;K04079;K04079;K04079;K04371;K04079;K04079;K07198;K04079;K09487;K04368;K03456;K04079;K04371;K03259;K06630;K04354;K04079;K04079;K07198;K03083;K04079;K06630;K04079;K03456;K04079;K04079;K04371;K00693;K04079;K06630;K07198;K07198;K07198;K03083;K07198;K08266;K04371;K11583;K02991;K06236;K04368;K07203;…
Insulin signaling pathway	ko04910	Organismal Systems; Endocrine system	84	0.00624675	contig_100518;contig_105573;contig_11891;contig_146662;contig_147090;contig_152514;contig_157568;contig_262846;contig_26402;contig_27338;contig_300353;contig_307335;contig_325284;contig_326709;contig_333429;contig_351850;contig_353565;contig_355553;contig_359072;contig_366785;contig_373652;contig_397219;contig_404251;contig_413062;contig_423775;contig_461325;contig_469527;contig_482620;contig_483…	K11262;K04345;K03841;K07190;K04345;K06269;K04368;K04345;K00688;K07195;K00844;K04371;K00688;K11262;K00688;K07198;K04345;K07195;K00665;K02183;K04368;K07195;K04371;K00688;K03259;K00688;K11262;K07198;K03083;K11262;K06269;K00844;K04371;K11262;K00693;K07195;K02183;K11262;K07195;K04345;K07195;K04345;K07195;K11262;K07198;K06269;K07198;K07198;K07195;K03083;K07195;K07198;K11262;K04371;K02991;K04368;K07203;…
Oocyte meiosis	ko04114	Cellular Processes; Cell growth and death	83	0.00617238	contig_102238;contig_105573;contig_114969;contig_117197;contig_122027;contig_12832;contig_133152;contig_147090;contig_152514;contig_157568;contig_157596;contig_159872;contig_186739;contig_193921;contig_221579;contig_262846;contig_27053;contig_287651;contig_307335;contig_312174;contig_328715;contig_334437;contig_343406;contig_353565;contig_366785;contig_37294;contig_373652;contig_39353;contig_4042…	K04959;K04345;K11584;K03456;K11584;K04382;K06630;K04345;K06269;K04368;K06630;K08836;K03348;K06630;K11584;K04345;K03347;K03347;K04371;K03363;K06268;K03363;K03094;K04345;K02183;K03363;K04368;K03456;K04371;K03347;K06630;K03363;K08045;K06630;K03456;K06269;K04371;K03353;K02183;K03349;K03347;K04345;K03350;K06630;K03363;K04345;K06269;K03358;K03348;K03358;K03094;K04371;K04368;K13728;K06269;K03868;K04345;…
Progesterone-mediated oocyte maturation	ko04914	Organismal Systems; Endocrine system	83	0.00617238	contig_103936;contig_105573;contig_123857;contig_1416;contig_145544;contig_147090;contig_157568;contig_164069;contig_166960;contig_175699;contig_185838;contig_186739;contig_190980;contig_221288;contig_238799;contig_26175;contig_262846;contig_266354;contig_307335;contig_333685;contig_344978;contig_353565;contig_368324;contig_373652;contig_394125;contig_398414;contig_404251;contig_409172;contig_426…	K04079;K04345;K04079;K03364;K04079;K04345;K04368;K04079;K05868;K03364;K04079;K03348;K06627;K05868;K04079;K04079;K04345;K04079;K04371;K04079;K04079;K04345;K04079;K04368;K06627;K04079;K04371;K03364;K03364;K05868;K08045;K06627;K04079;K04079;K04079;K04079;K04079;K04079;K04371;K03353;K04079;K03349;K04345;K03364;K03350;K04345;K03364;K03358;K03348;K03358;K05868;K04371;K03364;K04368;K13728;K04079;K04345;…
Antigen processing and presentation	ko04612	Organismal Systems; Immune system	81	0.00602365	contig_103936;contig_11260;contig_121721;contig_122088;contig_123857;contig_129185;contig_137070;contig_145121;contig_145544;contig_150910;contig_164069;contig_175320;contig_175404;contig_185838;contig_231065;contig_237874;contig_238799;contig_26175;contig_266354;contig_276256;contig_280742;contig_293155;contig_3071;contig_307612;contig_324228;contig_333685;contig_344978;contig_352422;contig_3657…	K04079;K03283;K03283;K03283;K04079;K03283;K03283;K09489;K04079;K03283;K04079;K03283;K03283;K04079;K03283;K01369;K04079;K04079;K04079;K03283;K03283;K09489;K03283;K09489;K03283;K04079;K04079;K09489;K03283;K04079;K03283;K04079;K03283;K03283;K01369;K04079;K04079;K04079;K04079;K04079;K04079;K03283;K01369;K04079;K09489;K09489;K03283;K03283;K09489;K09489;K03283;K01369;K03283;K03283;K01369;K04079;K03283;…
HTLV-I infection	ko05166	Human Diseases; Infectious diseases	81	0.00602365	contig_102908;contig_105573;contig_112899;contig_124891;contig_137446;contig_139648;contig_140171;contig_147090;contig_150145;contig_159894;contig_16682;contig_186739;contig_202451;contig_206495;contig_262846;contig_268007;contig_272455;contig_286228;contig_302186;contig_312174;contig_3200;contig_32504;contig_328715;contig_330690;contig_334437;contig_353565;contig_368443;contig_37294;contig_39012…	K02324;K04345;K02324;K04421;K14290;K15305;K02324;K04345;K08874;K02324;K02324;K03348;K05863;K02324;K04345;K05863;K02327;K04498;K04500;K03363;K08874;K14290;K06268;K08874;K03363;K04345;K07936;K03363;K15305;K06271;K03363;K08045;K02180;K04498;K15040;K03083;K02105;K15305;K03353;K03349;K04345;K03350;K03363;K04345;K04500;K03358;K03348;K03083;K04728;K03358;K15304;K02327;K04500;K08874;K08874;K14290;K04345;…
Cysteine and methionine metabolism	ko00270	Metabolism; Amino acid metabolism	79	0.00587492	contig_122466;contig_125336;contig_132414;contig_152911;contig_178516;contig_180137;contig_183615;contig_184913;contig_185253;contig_186393;contig_226204;contig_23897;contig_242124;contig_246533;contig_251745;contig_26185;contig_268684;contig_278888;contig_284772;contig_297531;contig_30144;contig_303711;contig_327888;contig_330876;contig_335976;contig_3420;contig_356716;contig_366783;contig_39413…	K01762;K01762;K16054;K05933;K16054;K00026;K14455;K00772;K00928;K00899;K00025;K00549;K01762;K00026;K00549;K00815;K00133;K00133;K05933;K00772;K01762;K01762;K00815;K05933;K00026;K01251;K01762;K00640;K00549;K00026;K01011;K00026;K14455;K01611;K01762;K00815;K01738;K01761;K00025;K00640;K14454;K00789;K00549;K00549;K00558;K14455;K00549;K00024;K00547;K01611;K01611;K01762;K00815;K00815;K01251;K00016;K05933;…
MAPK signaling pathway	ko04010	Environmental Information Processing; Signal transduction	78	0.00580055	contig_10044;contig_105573;contig_11260;contig_121721;contig_122088;contig_124891;contig_129185;contig_134961;contig_137070;contig_147090;contig_150910;contig_157568;contig_175320;contig_175404;contig_231065;contig_262846;contig_276256;contig_280742;contig_3071;contig_307335;contig_324228;contig_328715;contig_353565;contig_3657;contig_369447;contig_373652;contig_373947;contig_394111;contig_404251…	K04460;K04345;K03283;K03283;K03283;K04421;K03283;K04409;K03283;K04345;K03283;K04368;K03283;K03283;K03283;K04345;K03283;K03283;K03283;K04371;K03283;K06268;K04345;K03283;K04412;K04368;K04424;K03283;K04371;K04459;K03283;K03283;K04371;K03283;K04424;K03283;K04345;K03283;K04345;K03283;K03283;K04460;K03283;K04371;K04368;K02677;K03283;K04437;K03283;K04345;K04345;K04368;K03283;K03283;K04424;K04460;K03283;…
Tuberculosis	ko05152	Human Diseases; Infectious diseases	78	0.00580055	contig_106527;contig_135485;contig_14382;contig_150827;contig_153940;contig_15868;contig_160273;contig_172790;contig_179798;contig_191086;contig_224483;contig_240059;contig_257688;contig_261817;contig_269185;contig_273183;contig_286228;contig_290734;contig_307335;contig_309170;contig_318944;contig_320843;contig_326919;contig_328715;contig_365796;contig_366785;contig_371190;contig_37534;contig_376…	K04077;K04733;K04043;K02144;K04733;K04730;K02154;K04733;K04733;K04043;K04733;K02146;K04733;K02144;K04730;K04733;K04498;K04043;K04371;K04733;K04733;K02146;K04730;K06268;K04733;K02183;K04077;K04733;K04733;K04733;K04733;K04730;K04730;K00914;K04371;K04043;K04730;K04733;K01078;K02154;K04730;K04498;K04733;K04371;K02146;K02183;K04733;K04733;K04733;K04733;K04733;K04733;K04733;K04733;K04043;K04043;K04730;…
Photosynthesis	ko00195	Metabolism; Energy metabolism	77	0.00572618	contig_101973;contig_102609;contig_106910;contig_110882;contig_122781;contig_12357;contig_135698;contig_142415;contig_146724;contig_168022;contig_184290;contig_190813;contig_231838;contig_255630;contig_256455;contig_268947;contig_28691;contig_293457;contig_310273;contig_324659;contig_334388;contig_344299;contig_390236;contig_411876;contig_413268;contig_417522;contig_428431;contig_435412;contig_44…	K02721;K02706;K02641;K02716;K02111;K02109;K02692;K02716;K02639;K02109;K02724;K02704;K02108;K02699;K02108;K02690;K02108;K02703;K02705;K02692;K02716;K02112;K02694;K02111;K02108;K02692;K02705;K02639;K02108;K02692;K02689;K02641;K02704;K02115;K02636;K08901;K02711;K02704;K02641;K02717;K02724;K02109;K02706;K08902;K08901;K02111;K02724;K03542;K08902;K02109;K02698;K02635;K02704;K02109;K02705;K02109;K02704;…
Cell cycle - yeast	ko04111	Cellular Processes; Cell growth and death	76	0.00565182	contig_10763;contig_117197;contig_11897;contig_127285;contig_12832;contig_1416;contig_175699;contig_186739;contig_220851;contig_262028;contig_262893;contig_27053;contig_287651;contig_29977;contig_306763;contig_312174;contig_329225;contig_334437;contig_343406;contig_369285;contig_371773;contig_37294;contig_391623;contig_39353;contig_397898;contig_409172;contig_425744;contig_426360;contig_437802;co…	K02540;K03456;K02830;K02603;K04382;K03364;K03364;K03348;K02541;K18669;K02214;K03347;K03347;K06677;K02541;K03363;K06674;K03363;K03094;K02209;K02214;K03363;K04563;K03456;K18669;K03364;K03347;K03364;K06671;K03363;K02180;K04354;K02830;K02605;K03456;K06685;K02830;K03353;K03349;K03347;K03364;K03350;K02209;K03363;K02516;K03364;K06674;K03358;K03348;K02607;K03358;K03094;K08866;K03364;K02541;K06628;K03868;…
alpha-Linolenic acid metabolism	ko00592	Metabolism; Lipid metabolism	75	0.00557745	contig_100191;contig_102173;contig_12228;contig_155921;contig_16737;contig_174899;contig_17988;contig_191047;contig_201070;contig_209100;contig_225183;contig_228758;contig_231269;contig_24448;contig_275690;contig_285877;contig_288367;contig_30493;contig_30582;contig_318193;contig_323000;contig_338794;contig_357460;contig_360125;contig_36296;contig_36550;contig_37127;contig_37128;contig_37208;cont…	K05894;K05894;K05894;K10526;K05894;K08241;K05894;K10527;K10527;K00232;K05894;K05894;K01723;K00454;K14674;K00454;K00454;K01723;K01723;K01723;K14674;K05894;K10526;K00232;K05894;K00454;K05894;K05894;K05894;K14674;K05894;K00454;K16818;K14674;K14674;K16818;K05894;K07513;K05894;K10526;K00454;K05894;K01723;K00454;K10526;K01723;K00232;K05894;K00454;K10526;K00454;K00232;K01723;K05894;K00454;K10526;K05894;…
Glucagon signaling pathway	ko04922	Organismal Systems; Endocrine system	75	0.00557745	contig_100518;contig_102238;contig_105573;contig_146662;contig_147090;contig_200865;contig_203519;contig_260987;contig_262846;contig_26402;contig_286228;contig_2901;contig_295431;contig_30266;contig_325284;contig_326709;contig_328715;contig_333429;contig_33454;contig_341018;contig_351850;contig_353565;contig_365536;contig_366785;contig_378235;contig_413062;contig_461325;contig_465459;contig_46952…	K11262;K04959;K04345;K07190;K04345;K00162;K00873;K01834;K04345;K00688;K04498;K00161;K15423;K00873;K00688;K11262;K06268;K00688;K00873;K00162;K07198;K04345;K00162;K02183;K00873;K00688;K00688;K04498;K11262;K07198;K00162;K00873;K11262;K00873;K00873;K00873;K00873;K11262;K00693;K02183;K11262;K00161;K04345;K04345;K11262;K07198;K07198;K00162;K11434;K07198;K15423;K07198;K00162;K11262;K00873;K00873;K00016;…
Non-alcoholic fatty liver disease (NAFLD)	ko04932	Human Diseases; Endocrine and metabolic diseases	72	0.00535435	contig_139463;contig_147739;contig_154158;contig_193533;contig_194999;contig_21059;contig_244117;contig_255982;contig_257672;contig_263242;contig_308905;contig_311272;contig_31481;contig_31482;contig_318560;contig_343046;contig_343186;contig_351850;contig_390115;contig_43970;contig_441562;contig_452781;contig_480089;contig_482620;contig_483402;contig_496141;contig_499705;contig_545932;contig_5483…	K00412;K03955;K03237;K02261;K03934;K03935;K00234;K02256;K03237;K00235;K03942;K00234;K00234;K00234;K03943;K07297;K00413;K07198;K00412;K02262;K03935;K00413;K03952;K07198;K03083;K03943;K03935;K03935;K00412;K03936;K00412;K07198;K02256;K07198;K00234;K07198;K03083;K03934;K07198;K03935;K00412;K03934;K02261;K03934;K02261;K02261;K08852;K00234;K00412;K00415;K02266;K07297;K00412;K03952;K03934;K00413;K00412;…
Glycerophospholipid metabolism	ko00564	Metabolism; Lipid metabolism	71	0.00527999	contig_119124;contig_122878;contig_129843;contig_13884;contig_152628;contig_155695;contig_156704;contig_178727;contig_190161;contig_217873;contig_220201;contig_220877;contig_225917;contig_231194;contig_240017;contig_24324;contig_275690;contig_282141;contig_282306;contig_313452;contig_323000;contig_38632;contig_41978;contig_424078;contig_424107;contig_430021;contig_433580;contig_435642;contig_4396…	K01114;K00995;K00111;K01114;K13523;K03735;K00901;K00111;K00111;K01115;K01114;K01115;K01115;K01517;K01115;K01114;K14674;K13508;K00967;K00006;K14674;K14674;K16818;K14674;K14674;K16818;K13508;K13523;K01613;K00901;K01114;K13508;K13508;K00111;K01115;K01115;K01115;K01114;K01114;K00111;K00006;K00006;K01115;K13508;K01115;K01114;K01115;K01114;K00111;K15728;K01114;K01115;K13508;K01115;K00006;K16860;K01114;…
Meiosis - yeast	ko04113	Cellular Processes; Cell growth and death	70	0.00520562	contig_105573;contig_10763;contig_114969;contig_117197;contig_11897;contig_122027;contig_127285;contig_12832;contig_147090;contig_152514;contig_186739;contig_196127;contig_220851;contig_221579;contig_262846;contig_262893;contig_306763;contig_312174;contig_334437;contig_353565;contig_369285;contig_371773;contig_37294;contig_391623;contig_39353;contig_437802;contig_439609;contig_440398;contig_47437…	K04345;K02540;K11584;K03456;K02830;K11584;K02603;K04382;K04345;K06269;K03348;K10878;K02541;K11584;K04345;K02214;K02541;K03363;K03363;K04345;K02209;K02214;K03363;K04563;K03456;K06671;K03363;K10878;K02830;K02605;K03456;K06269;K02830;K03353;K03349;K04345;K03350;K02209;K03363;K04345;K06269;K03358;K03348;K02607;K03358;K02541;K06269;K06628;K04345;K04345;K03350;K04345;K06269;K02542;K04382;K03350;K02210;…
AMPK signaling pathway	ko04152	Environmental Information Processing; Signal transduction	69	0.00513126	contig_100518;contig_111249;contig_114969;contig_117197;contig_11891;contig_122027;contig_12306;contig_12832;contig_136397;contig_16629;contig_17151;contig_18427;contig_190980;contig_19286;contig_221579;contig_301784;contig_306328;contig_313602;contig_326709;contig_343046;contig_351850;contig_359072;contig_36237;contig_39353;contig_394125;contig_43213;contig_454985;contig_459558;contig_469527;con…	K11262;K00850;K11584;K03456;K03841;K11584;K00850;K04382;K00021;K00021;K07877;K00507;K06627;K00021;K11584;K03234;K00021;K03234;K11262;K07297;K07198;K00665;K00021;K03456;K06627;K00850;K04354;K06627;K11262;K07198;K11262;K03456;K11262;K00693;K00850;K11262;K00021;K00021;K00850;K11262;K07198;K07198;K00850;K00507;K07198;K07877;K01103;K07198;K11262;K11583;K07203;K00507;K07204;K11262;K03841;K06627;K04382;…
Neurotrophin signaling pathway	ko04722	Organismal Systems; Nervous system	69	0.00513126	contig_124891;contig_133152;contig_135485;contig_153940;contig_157568;contig_157596;contig_15868;contig_172790;contig_179798;contig_193921;contig_224483;contig_257688;contig_269185;contig_273183;contig_307335;contig_309170;contig_318944;contig_326919;contig_357384;contig_365796;contig_366785;contig_373652;contig_37534;contig_376302;contig_37686;contig_384174;contig_399229;contig_399941;contig_404…	K04421;K06630;K04733;K04733;K04368;K06630;K04730;K04733;K04733;K06630;K04733;K04733;K04730;K04733;K04371;K04733;K04733;K04730;K04505;K04733;K02183;K04368;K04733;K04733;K04733;K04733;K04730;K04730;K04371;K04730;K06630;K04733;K04730;K03083;K06630;K04733;K04371;K02183;K04733;K04733;K04505;K04733;K04733;K06630;K04733;K04733;K04733;K04733;K03083;K04730;K04371;K04368;K04733;K04730;K04733;K04368;K06630;…
Glyoxylate and dicarboxylate metabolism	ko00630	Metabolism; Carbohydrate metabolism	68	0.00505689	contig_114456;contig_115530;contig_143356;contig_146289;contig_180137;contig_184266;contig_19021;contig_205985;contig_216420;contig_226204;contig_226266;contig_246533;contig_250254;contig_288000;contig_299469;contig_331890;contig_332378;contig_335976;contig_395719;contig_400791;contig_440095;contig_442192;contig_442731;contig_450198;contig_535927;contig_539604;contig_546411;contig_556871;contig_5…	K03781;K00600;K01681;K11517;K00026;K00600;K00284;K01602;K00122;K00025;K00600;K00026;K01638;K00600;K00122;K00281;K00830;K00026;K00026;K00026;K00282;K01637;K00123;K14272;K01915;K01455;K15919;K01602;K00122;K00830;K00830;K00025;K00600;K00600;K11517;K00600;K00281;K01638;K01681;K00024;K01637;K01915;K01601;K01647;K01601;K11517;K00600;K15919;K01637;K01601;K00382;K00284;K00600;K00600;K00626;K15919;K00284;…
Legionellosis	ko05134	Human Diseases; Infectious diseases	67	0.00498252	contig_105991;contig_106527;contig_11260;contig_118870;contig_121721;contig_122088;contig_129185;contig_137070;contig_150910;contig_17169;contig_175320;contig_175404;contig_177928;contig_211024;contig_231065;contig_264562;contig_271214;contig_276256;contig_280742;contig_302751;contig_306463;contig_3071;contig_324228;contig_340378;contig_3657;contig_371190;contig_376038;contig_394111;contig_447697…	K03231;K04077;K03283;K03231;K03283;K03283;K03283;K03283;K03283;K03231;K03283;K03283;K13525;K03231;K03283;K03231;K03231;K03283;K03283;K03231;K03233;K03283;K03283;K07874;K03283;K04077;K03233;K03283;K03283;K03283;K03231;K03231;K03283;K03283;K03283;K03283;K03283;K03283;K03283;K07937;K03283;K13525;K07874;K13525;K03283;K03283;K03231;K07937;K03283;K13525;K03231;K07937;K03283;K03283;K03283;K03283;K03283;…
Cyanoamino acid metabolism	ko00460	Metabolism; Metabolism of other amino acids	66	0.00490816	contig_106260;contig_115530;contig_128494;contig_131980;contig_152845;contig_16053;contig_184266;contig_188965;contig_226266;contig_247653;contig_26700;contig_276404;contig_288000;contig_313550;contig_373269;contig_380278;contig_387257;contig_389124;contig_39060;contig_395827;contig_3959;contig_402268;contig_423270;contig_429807;contig_441238;contig_456462;contig_46623;contig_46763;contig_493739;…	K01188;K00600;K01188;K05349;K01188;K01188;K00600;K05350;K00600;K05350;K12153;K12153;K00600;K05349;K08248;K18592;K05350;K05350;K12153;K01188;K12153;K08248;K13030;K01188;K08248;K01188;K08248;K01188;K05350;K01188;K12153;K05350;K08248;K13027;K01455;K01188;K00600;K05349;K08248;K00600;K00600;K01188;K08248;K08248;K05349;K08248;K01188;K12153;K00600;K08248;K01188;K05350;K05350;K08248;K00600;K00600;K01188;…
Thyroid hormone signaling pathway	ko04919	Organismal Systems; Endocrine system	66	0.00490816	contig_105573;contig_119124;contig_13884;contig_145023;contig_147090;contig_157568;contig_199242;contig_201577;contig_220201;contig_24324;contig_256025;contig_262846;contig_266690;contig_27633;contig_286228;contig_296434;contig_307335;contig_314939;contig_353565;contig_373652;contig_404251;contig_45081;contig_465459;contig_465599;contig_483402;contig_499938;contig_506749;contig_522100;contig_5273…	K04345;K01114;K01114;K06067;K04345;K04368;K01539;K11644;K01114;K01114;K15156;K04345;K15164;K15156;K04498;K15133;K04371;K05857;K04345;K04368;K04371;K15156;K04498;K01114;K03083;K02105;K04371;K01114;K11644;K01114;K04345;K04345;K04650;K06067;K03083;K01114;K15156;K01114;K01539;K04371;K01114;K04368;K07203;K02677;K04345;K04345;K04368;K01114;K01114;K04498;K01114;K06067;K04345;K04498;K05857;K04368;K04345;…
Fatty acid metabolism	ko01212	Metabolism; Overview	64	0.00475943	contig_100061;contig_100518;contig_101986;contig_104014;contig_159486;contig_160237;contig_18427;contig_191047;contig_196840;contig_199610;contig_201070;contig_209100;contig_236209;contig_244356;contig_258176;contig_288178;contig_2908;contig_293413;contig_3169;contig_326709;contig_330504;contig_337694;contig_354006;contig_359072;contig_360125;contig_378823;contig_403530;contig_407702;contig_40887…	K01897;K11262;K09458;K10256;K01897;K09458;K00507;K10527;K03921;K00059;K10527;K00232;K00249;K00059;K01897;K01897;K01897;K01897;K09458;K11262;K07515;K10258;K09458;K00665;K00232;K00059;K03921;K10257;K00645;K07513;K11262;K09458;K11262;K01897;K11262;K00249;K01963;K01897;K11262;K10703;K11262;K00232;K01897;K00507;K01897;K00232;K11262;K00507;K07513;K00232;K11262;K00626;K09458;K07513;K10257;K00632;K10527;…
cAMP signaling pathway	ko04024	Environmental Information Processing; Signal transduction	64	0.00475943	contig_105573;contig_134961;contig_147090;contig_152514;contig_157568;contig_199242;contig_209100;contig_217873;contig_220877;contig_225917;contig_240017;contig_262846;contig_286228;contig_307335;contig_353565;contig_360125;contig_366785;contig_373652;contig_404251;contig_445203;contig_465459;contig_485633;contig_496896;contig_499884;contig_506749;contig_512748;contig_533756;contig_559598;contig_…	K04345;K04409;K04345;K06269;K04368;K01539;K00232;K01115;K01115;K01115;K01115;K04345;K04498;K04371;K04345;K00232;K02183;K04368;K04371;K08045;K04498;K01115;K01115;K06269;K04371;K01115;K02183;K04345;K04345;K00232;K06269;K04949;K01115;K01115;K01115;K00232;K01539;K04371;K01115;K04368;K01115;K06269;K04345;K00232;K04345;K04368;K04498;K01115;K05673;K04345;K04498;K06269;K18435;K04368;K04345;K06269;K04345;…
Phagosome	ko04145	Cellular Processes; Transport and catabolism	61	0.00453633	contig_121234;contig_150827;contig_160273;contig_174191;contig_17439;contig_203686;contig_240059;contig_261817;contig_280906;contig_320843;contig_349345;contig_354086;contig_354523;contig_362522;contig_368675;contig_39267;contig_39268;contig_400889;contig_410405;contig_431325;contig_435639;contig_439084;contig_446491;contig_464852;contig_471182;contig_513880;contig_536818;contig_556309;contig_558…	K07375;K02144;K02154;K00921;K00921;K07375;K02146;K02144;K07342;K02146;K02150;K09481;K02149;K07342;K02145;K07375;K07375;K00914;K10413;K10413;K00921;K02150;K02154;K07375;K02145;K02146;K09481;K00921;K10956;K07374;K07375;K07374;K00921;K07375;K02149;K07375;K07375;K00921;K00914;K02154;K10413;K07375;K02154;K02155;K10956;K10413;K07374;K07374;K00914;K07375;K07375;K08488;K09481;K07375;K02154;K07374;K07374;…
Lysosome	ko04142	Cellular Processes; Transport and catabolism	60	0.00446196	contig_100931;contig_117372;contig_118562;contig_121019;contig_13379;contig_150827;contig_160273;contig_190352;contig_201339;contig_207484;contig_226990;contig_237874;contig_240059;contig_261817;contig_2881;contig_320843;contig_328707;contig_349116;contig_4094;contig_418131;contig_423089;contig_446491;contig_446776;contig_4507;contig_453563;contig_455362;contig_456150;contig_513880;contig_532727;…	K04646;K12391;K04646;K04646;K01052;K02144;K02154;K04646;K04646;K12391;K04646;K01369;K02146;K02144;K04646;K02146;K04646;K04646;K12373;K12393;K12316;K02154;K01373;K12373;K12392;K01369;K12391;K02146;K01369;K01444;K01279;K12373;K01201;K12373;K01052;K12392;K12391;K12373;K01369;K13289;K01279;K02154;K04646;K04646;K01369;K12309;K01444;K02154;K02155;K12373;K01369;K04646;K12373;K02154;K12311;K02154;K04646;…
Alanine, aspartate and glutamate metabolism	ko00250	Metabolism; Amino acid metabolism	59	0.0043876	contig_11677;contig_149024;contig_149525;contig_161724;contig_176947;contig_178223;contig_183615;contig_190951;contig_256591;contig_329284;contig_32930;contig_32931;contig_32932;contig_32933;contig_332378;contig_337773;contig_372427;contig_384064;contig_407983;contig_416673;contig_419393;contig_433824;contig_450198;contig_461672;contig_475907;contig_494632;contig_51037;contig_514057;contig_514882…	K00264;K01955;K01955;K00814;K01580;K00265;K14455;K00764;K01580;K00261;K00278;K00278;K00278;K00278;K00830;K00264;K00262;K01756;K14455;K01939;K00264;K00265;K14272;K00261;K01580;K00264;K01955;K00814;K00764;K11540;K01915;K00261;K01955;K08324;K00830;K00830;K14454;K00820;K01955;K14455;K00262;K01940;K01580;K01915;K01955;K00264;K01755;K01939;K00827;K01580;K00764;K11541;K00262;K01940;K01756;K01425;K14455;…
Citrate cycle (TCA cycle)	ko00020	Metabolism; Carbohydrate metabolism	58	0.00431323	contig_107937;contig_111227;contig_125434;contig_143356;contig_148458;contig_180137;contig_192794;contig_200865;contig_226204;contig_244117;contig_246533;contig_262877;contig_263242;contig_2901;contig_296765;contig_311272;contig_31481;contig_31482;contig_335976;contig_339528;contig_341018;contig_365536;contig_395719;contig_400791;contig_483927;contig_514162;contig_521384;contig_527499;contig_553;…	K00031;K00164;K00627;K01681;K00627;K00026;K00164;K00162;K00025;K00234;K00026;K01900;K00235;K00161;K00163;K00234;K00234;K00234;K00026;K00163;K00162;K00162;K00026;K00026;K00162;K01679;K00030;K01958;K00161;K00025;K00030;K00031;K00162;K00234;K01681;K00024;K01958;K01610;K00162;K00658;K01647;K00163;K01610;K00382;K00627;K00030;K00234;K01648;K00627;K00161;K00026;K00162;K01681;K00161;K00026;K00162;K00382;…
Inositol phosphate metabolism	ko00562	Metabolism; Carbohydrate metabolism	58	0.00431323	contig_104228;contig_119124;contig_123417;contig_13884;contig_166819;contig_174191;contig_17439;contig_1857;contig_220201;contig_241359;contig_241695;contig_24324;contig_252252;contig_314939;contig_386378;contig_393598;contig_400889;contig_410538;contig_435639;contig_437391;contig_458493;contig_465599;contig_490831;contig_495742;contig_51746;contig_522100;contig_525585;contig_540527;contig_556309…	K00888;K01114;K00469;K01114;K00889;K00921;K00921;K00888;K01114;K00889;K00888;K01114;K18081;K05857;K00913;K00913;K00914;K00888;K00921;K01803;K00888;K01114;K00889;K00889;K00889;K01114;K00888;K01114;K00921;K00889;K00921;K00913;K18081;K00921;K01114;K00889;K01114;K01114;K00914;K00888;K00888;K00888;K01114;K01114;K00888;K00140;K00140;K01114;K00914;K00888;K05857;K00889;K00888;K00889;K00888;K00888;K01114;…
Peroxisome	ko04146	Cellular Processes; Transport and catabolism	58	0.00431323	contig_100061;contig_107937;contig_114456;contig_138195;contig_146289;contig_159486;contig_209100;contig_214973;contig_215465;contig_257540;contig_258176;contig_288178;contig_2908;contig_291205;contig_293413;contig_306286;contig_308954;contig_323510;contig_325053;contig_332378;contig_360125;contig_391424;contig_404932;contig_455480;contig_500763;contig_503283;contig_510372;contig_518230;contig_53…	K01897;K00031;K03781;K13341;K11517;K01897;K00232;K13343;K12261;K06664;K01897;K01897;K01897;K13237;K01897;K13345;K00106;K13348;K12663;K00830;K00232;K03426;K13338;K07513;K13341;K00106;K01897;K12261;K03426;K01897;K13344;K00830;K00830;K13347;K11517;K00031;K13348;K00232;K01897;K13338;K04565;K01640;K00106;K01897;K00232;K11517;K07513;K00232;K13341;K07513;K11517;K01897;K03426;K13345;K13356;K03781;K13237;…
Chagas disease (American trypanosomiasis)	ko05142	Human Diseases; Infectious diseases	58	0.00431323	contig_117197;contig_12832;contig_135485;contig_153940;contig_15868;contig_172790;contig_179798;contig_224483;contig_257688;contig_269185;contig_273183;contig_302186;contig_307335;contig_309170;contig_318944;contig_326919;contig_348181;contig_359686;contig_365796;contig_37534;contig_376302;contig_37686;contig_384174;contig_39353;contig_399229;contig_399941;contig_404251;contig_420354;contig_42615…	K03456;K04382;K04733;K04733;K04730;K04733;K04733;K04733;K04733;K04730;K04733;K04500;K04371;K04733;K04733;K04730;K01354;K04534;K04733;K04733;K04733;K04733;K04733;K03456;K04730;K04730;K04371;K04730;K04733;K04730;K04354;K03456;K04733;K04371;K04733;K04733;K04733;K04733;K04733;K04733;K04500;K04733;K04733;K04730;K04371;K04500;K04534;K04733;K04730;K04733;K04382;K04733;K04733;K03456;K04733;K04371;K04733;…
Methane metabolism	ko00680	Metabolism; Energy metabolism	57	0.00423886	contig_111249;contig_115530;contig_11891;contig_12306;contig_177763;contig_184266;contig_188813;contig_216420;contig_22445;contig_226266;contig_257085;contig_260987;contig_270845;contig_288000;contig_294341;contig_299469;contig_312144;contig_324385;contig_332378;contig_403839;contig_407082;contig_411148;contig_43213;contig_442731;contig_446448;contig_47109;contig_476307;contig_480144;contig_48926…	K00850;K00600;K03841;K00850;K00831;K00600;K00058;K00122;K00058;K00600;K00121;K01834;K01623;K00600;K01623;K00122;K00058;K01623;K00830;K00058;K01623;K01895;K00850;K00123;K00831;K01595;K01689;K03520;K01595;K01623;K00850;K01623;K00122;K00830;K00830;K00600;K00925;K00600;K01689;K00850;K01623;K00600;K00850;K00024;K00831;K00600;K01623;K03841;K00600;K00600;K00058;K15634;K01834;K00058;K01623;K00058;K01070
RNA polymerase	ko03020	Genetic Information Processing; Transcription	57	0.00423886	contig_115397;contig_116243;contig_140883;contig_142209;contig_158766;contig_16800;contig_188290;contig_19263;contig_204686;contig_22742;contig_25816;contig_259435;contig_27116;contig_28679;contig_291167;contig_291805;contig_317658;contig_339803;contig_345873;contig_357663;contig_3634;contig_374536;contig_418458;contig_42784;contig_444229;contig_44497;contig_468044;contig_477223;contig_482478;con…	K03043;K03046;K03006;K03010;K03046;K03046;K03011;K03011;K02999;K03002;K03046;K03010;K03046;K03043;K03006;K03011;K03010;K03006;K03006;K03043;K03040;K03010;K03018;K03011;K03043;K03046;K03006;K03013;K03046;K03013;K03046;K03046;K03043;K03025;K03011;K03009;K03014;K03011;K03046;K03002;K03043;K03046;K03046;K03006;K03046;K03011;K03010;K03046;K03043;K03046;K03006;K03046;K03011;K03043;K03010;K03040;K03046
Alcoholism	ko05034	Human Diseases; Substance dependence	57	0.00423886	contig_102454;contig_141412;contig_145023;contig_152514;contig_15736;contig_157568;contig_177102;contig_255301;contig_274433;contig_281161;contig_296601;contig_307335;contig_327008;contig_341279;contig_34699;contig_3523;contig_359686;contig_364406;contig_366785;contig_367516;contig_373652;contig_404251;contig_445203;contig_496781;contig_499884;contig_506749;contig_533756;contig_588461;contig_5916…	K04536;K11253;K06067;K06269;K11407;K04368;K11251;K11252;K11254;K11253;K11251;K04371;K11252;K11253;K11251;K11252;K04534;K11252;K02183;K01593;K04368;K04371;K08045;K11251;K06269;K04371;K02183;K11251;K06269;K11251;K06067;K11253;K01593;K04371;K11418;K04368;K04534;K11253;K06269;K11253;K00501;K04368;K06067;K06269;K04368;K11254;K11251;K06269;K11251;K11252;K01593;K04368;K11254;K06269;K04371;K11252;K04371
Pentose phosphate pathway	ko00030	Metabolism; Carbohydrate metabolism	56	0.0041645	contig_102072;contig_110751;contig_111249;contig_11891;contig_12306;contig_142462;contig_145578;contig_149407;contig_172082;contig_182042;contig_184692;contig_189980;contig_223050;contig_224346;contig_270845;contig_294341;contig_296711;contig_298334;contig_310551;contig_31788;contig_31789;contig_31790;contig_32067;contig_324385;contig_335012;contig_337683;contig_342659;contig_374064;contig_407082…	K01810;K00033;K00850;K03841;K00850;K00615;K01807;K00033;K01807;K00852;K15779;K00033;K01807;K00615;K01623;K01623;K00615;K01810;K00948;K00033;K00033;K00033;K00036;K01623;K01810;K00036;K00131;K00852;K01623;K00850;K01810;K01810;K01623;K01057;K01810;K00850;K01810;K01623;K00850;K01623;K00850;K00615;K01783;K00033;K00852;K01623;K01810;K01807;K00616;K03841;K01835;K01807;K00615;K01807;K01623;K00033
Galactose metabolism	ko00052	Metabolism; Carbohydrate metabolism	56	0.0041645	contig_111249;contig_12306;contig_126088;contig_134930;contig_15715;contig_179051;contig_182647;contig_184692;contig_190759;contig_201622;contig_217607;contig_23165;contig_239239;contig_249676;contig_300353;contig_313980;contig_354427;contig_35446;contig_35694;contig_394070;contig_410331;contig_423089;contig_43213;contig_485602;contig_502491;contig_507758;contig_525707;contig_534459;contig_538243…	K00850;K00850;K06617;K18819;K01785;K01784;K18819;K15779;K06617;K06617;K07407;K06617;K01187;K07407;K00844;K01187;K01190;K18819;K07407;K06617;K06617;K12316;K00850;K06611;K00844;K01187;K00850;K01193;K06617;K07407;K00850;K00850;K00011;K00011;K18819;K18819;K06617;K06617;K01784;K06617;K06617;K12309;K06617;K01190;K01784;K12447;K06617;K06617;K01784;K18819;K06617;K06617;K01835;K01190;K00844;K00844
Carbon fixation in photosynthetic organisms	ko00710	Metabolism; Energy metabolism	56	0.0041645	contig_11891;contig_142462;contig_145578;contig_15147;contig_161724;contig_172082;contig_180137;contig_183615;contig_205985;contig_223050;contig_224346;contig_226204;contig_246533;contig_25595;contig_270845;contig_294341;contig_296711;contig_324385;contig_335976;contig_395719;contig_400791;contig_407082;contig_407983;contig_437391;contig_446793;contig_450198;contig_47109;contig_489267;contig_4927…	K03841;K00615;K01807;K00028;K00814;K01807;K00026;K14455;K01602;K01807;K00615;K00025;K00026;K00028;K01623;K01623;K00615;K01623;K00026;K00026;K00026;K01623;K14455;K01803;K05298;K14272;K01595;K01595;K01623;K00814;K01623;K01602;K00025;K14454;K01623;K00615;K01783;K14455;K00024;K01610;K01601;K01601;K01623;K01807;K01601;K01610;K03841;K00026;K01006;K00026;K01807;K00615;K01807;K14455;K01623;K00029
Apoptosis	ko04210	Cellular Processes; Cell growth and death	55	0.00409013	contig_105573;contig_135485;contig_147090;contig_153940;contig_15868;contig_169503;contig_172790;contig_179798;contig_224483;contig_257688;contig_262846;contig_269185;contig_273183;contig_309170;contig_318944;contig_326919;contig_328715;contig_353565;contig_365796;contig_37534;contig_376302;contig_37686;contig_384174;contig_399229;contig_399941;contig_420354;contig_426153;contig_448289;contig_499…	K04345;K04733;K04345;K04733;K04730;K01173;K04733;K04733;K04733;K04733;K04345;K04730;K04733;K04733;K04733;K04730;K06268;K04345;K04733;K04733;K04733;K04733;K04733;K04730;K04730;K04730;K04733;K04730;K04733;K04733;K04733;K04345;K04733;K04733;K04345;K04733;K04733;K04733;K04733;K04728;K04730;K04733;K04730;K04733;K04345;K04739;K04345;K04345;K04727;K04733;K04345;K04345;K04733;K04733;K04733
Synaptic vesicle cycle	ko04721	Organismal Systems; Nervous system	54	0.00401577	contig_100931;contig_118562;contig_121019;contig_150827;contig_160273;contig_184561;contig_190352;contig_192855;contig_201339;contig_212420;contig_217288;contig_226990;contig_231504;contig_240059;contig_251631;contig_254073;contig_261817;contig_2881;contig_298282;contig_320843;contig_328707;contig_330749;contig_349116;contig_349345;contig_354523;contig_367608;contig_368675;contig_382011;contig_39…	K04646;K04646;K04646;K02144;K02154;K11824;K04646;K11826;K04646;K08486;K11826;K04646;K06027;K02146;K18211;K12302;K02144;K04646;K15296;K02146;K04646;K11824;K04646;K02150;K02149;K11826;K02145;K11824;K11824;K01528;K02150;K11826;K02154;K11826;K02145;K06027;K02146;K08486;K02149;K02154;K04646;K04646;K02154;K02155;K11824;K11824;K04646;K02154;K15293;K02154;K08486;K04646;K04646;K02147
Prostate cancer	ko05215	Human Diseases; Cancers	54	0.00401577	contig_103936;contig_123857;contig_145544;contig_157568;contig_164069;contig_185838;contig_238799;contig_26175;contig_266354;contig_286228;contig_307335;contig_333685;contig_344978;contig_368324;contig_368324;contig_373652;contig_398414;contig_404251;contig_463774;contig_465459;contig_468321;contig_483402;contig_487983;contig_49287;contig_499938;contig_504712;contig_505165;contig_506749;contig_53…	K04079;K04079;K04079;K04368;K04079;K04079;K04079;K04079;K04079;K04498;K04371;K04079;K04079;K04079;K09487;K04368;K04079;K04371;K04079;K04498;K04079;K03083;K04079;K04079;K02105;K04079;K04079;K04371;K04079;K03083;K04371;K04368;K07203;K04079;K04368;K09487;K04079;K04498;K04498;K04368;K03083;K04498;K04361;K08557;K04079;K04361;K03083;K04079;K04368;K04371;K04079;K04371;K04079;K04079
Central carbon metabolism in cancer	ko05230	Human Diseases; Cancers	54	0.00401577	contig_111249;contig_12306;contig_157568;contig_200865;contig_203519;contig_260987;contig_2901;contig_300353;contig_30266;contig_307335;contig_32067;contig_33454;contig_337683;contig_341018;contig_365536;contig_373652;contig_378235;contig_404251;contig_43213;contig_483927;contig_491939;contig_495716;contig_496114;contig_502491;contig_50255;contig_50256;contig_506749;contig_525707;contig_553;conti…	K00850;K00850;K04368;K00162;K00873;K01834;K00161;K00844;K00873;K04371;K00036;K00873;K00036;K00162;K00162;K04368;K00873;K04371;K00850;K00162;K00873;K00873;K00873;K00844;K00873;K00873;K04371;K00850;K00161;K00850;K00162;K00850;K00162;K00873;K04371;K00873;K04368;K07203;K04368;K11416;K00161;K00162;K04368;K00161;K01834;K01425;K00162;K04361;K00844;K04361;K04368;K04371;K00844;K04371
Phenylalanine metabolism	ko00360	Metabolism; Amino acid metabolism	53	0.0039414	contig_102934;contig_131975;contig_135371;contig_166338;contig_183615;contig_200845;contig_215918;contig_249855;contig_251025;contig_25558;contig_258353;contig_26185;contig_327888;contig_354256;contig_356393;contig_367516;contig_375056;contig_377119;contig_380172;contig_407983;contig_45141;contig_45142;contig_501294;contig_525190;contig_539434;contig_551714;contig_552225;contig_579430;contig_5834…	K00487;K01426;K10775;K10775;K14455;K00487;K00487;K00487;K00276;K00457;K10775;K00815;K00815;K00487;K00487;K01593;K00457;K00487;K01904;K14455;K00276;K00276;K00815;K00276;K00457;K01426;K00276;K00276;K14454;K01426;K00276;K14455;K10775;K01904;K01426;K01593;K00815;K00815;K10775;K00815;K00276;K00276;K01426;K01904;K02615;K10775;K00276;K01426;K14455;K01904;K00487;K01593;K00838
2-Oxocarboxylic acid metabolism	ko01210	Metabolism; Overview	53	0.0039414	contig_100527;contig_107937;contig_129619;contig_143356;contig_161724;contig_183615;contig_185253;contig_217952;contig_224451;contig_26700;contig_26700;contig_268684;contig_276404;contig_278888;contig_315381;contig_330761;contig_363568;contig_365936;contig_388330;contig_39060;contig_3959;contig_407983;contig_450198;contig_498375;contig_506776;contig_514057;contig_521384;contig_526372;contig_53878…	K17450;K00031;K01649;K01681;K00814;K14455;K00928;K00826;K11820;K11813;K12153;K00133;K12153;K00133;K11820;K01649;K00826;K01687;K05827;K12153;K12153;K14455;K14272;K12153;K01652;K00814;K00030;K13027;K00053;K00030;K00031;K14454;K11820;K01703;K14455;K01681;K01652;K11819;K01647;K12153;K00928;K11819;K00030;K14677;K00620;K01681;K00133;K00133;K00928;K14455;K01687;K00818;K00838
Endocrine and other factor-regulated calcium reabsorption	ko04961	Organismal Systems; Excretory system	53	0.0039414	contig_100931;contig_105573;contig_118562;contig_121019;contig_147090;contig_184561;contig_190352;contig_192855;contig_199242;contig_201339;contig_217288;contig_226686;contig_226990;contig_262846;contig_2881;contig_299962;contig_319093;contig_328707;contig_330749;contig_349116;contig_353565;contig_367608;contig_368922;contig_371735;contig_382011;contig_395945;contig_416386;contig_430501;contig_44…	K04646;K04345;K04646;K04646;K04345;K11824;K04646;K11826;K01539;K04646;K11826;K07904;K04646;K04345;K04646;K07904;K07904;K04646;K11824;K04646;K04345;K11826;K07904;K07904;K11824;K11824;K01528;K07904;K11826;K07904;K11826;K07904;K04345;K04345;K01539;K04646;K04646;K02677;K04345;K11824;K04345;K11824;K07904;K04345;K07904;K07904;K04646;K04345;K07904;K07904;K04345;K04646;K04646
Proteoglycans in cancer	ko05205	Human Diseases; Cancers	53	0.0039414	contig_102238;contig_105573;contig_117658;contig_134961;contig_147090;contig_152514;contig_157568;contig_262846;contig_307335;contig_316761;contig_353565;contig_365408;contig_37118;contig_373652;contig_404251;contig_499884;contig_499938;contig_506749;contig_553630;contig_559598;contig_580288;contig_581369;contig_591606;contig_600766;contig_612225;contig_62411;contig_631421;contig_686879;contig_69…	K04959;K04345;K12823;K04409;K04345;K06269;K04368;K04345;K04371;K07964;K04345;K12823;K07964;K04368;K04371;K06269;K02105;K04371;K12823;K04345;K07964;K04345;K06269;K07964;K09108;K12823;K03685;K04371;K02991;K04368;K07203;K02677;K06269;K04437;K04345;K04345;K04368;K12823;K04345;K06269;K04368;K07964;K04345;K06269;K12823;K04345;K04361;K12823;K04361;K04368;K06269;K04371;K04371
Oxytocin signaling pathway	ko04921	Organismal Systems; Endocrine system	52	0.00386703	contig_102238;contig_105573;contig_147090;contig_152514;contig_157568;contig_241532;contig_262846;contig_301784;contig_307335;contig_313602;contig_328715;contig_351850;contig_353565;contig_359686;contig_366785;contig_373652;contig_404251;contig_445203;contig_469273;contig_482620;contig_499884;contig_506749;contig_533756;contig_559598;contig_581369;contig_588782;contig_591606;contig_598748;contig_…	K04959;K04345;K04345;K06269;K04368;K04961;K04345;K03234;K04371;K03234;K06268;K07198;K04345;K04534;K02183;K04368;K04371;K08045;K08794;K07198;K06269;K04371;K02183;K04345;K04345;K07198;K06269;K07198;K07198;K07198;K04371;K04368;K04534;K02677;K06269;K04345;K04345;K04368;K04345;K06269;K04368;K03234;K04345;K06269;K04345;K04361;K04361;K08048;K04368;K06269;K04371;K04371
Stilbenoid, diarylheptanoid and gingerol biosynthesis	ko00945	Metabolism; Biosynthesis of other secondary metabolites	51	0.00379267	contig_102934;contig_11007;contig_1343;contig_161047;contig_179933;contig_189566;contig_200845;contig_215918;contig_226754;contig_23657;contig_249848;contig_249855;contig_265739;contig_292541;contig_29680;contig_331959;contig_354256;contig_356393;contig_35727;contig_367353;contig_377119;contig_413010;contig_46102;contig_470135;contig_485171;contig_49787;contig_532959;contig_534338;contig_567250;c…	K00487;K00517;K09754;K00517;K00517;K00517;K00487;K00487;K09754;K00517;K00517;K00487;K00517;K09754;K13065;K13065;K00487;K00487;K00517;K00517;K00487;K13065;K00517;K09754;K00517;K09754;K00517;K00517;K00517;K00517;K00517;K00517;K09754;K00517;K00517;K09754;K00517;K00517;K00517;K00517;K00517;K09754;K00517;K13065;K09754;K00517;K09754;K00487;K00517;K09754;K13065
Wnt signaling pathway	ko04310	Environmental Information Processing; Signal transduction	51	0.00379267	contig_105573;contig_147090;contig_173641;contig_262846;contig_27053;contig_286228;contig_287651;contig_328715;contig_343406;contig_352940;contig_353565;contig_357384;contig_377269;contig_390071;contig_425744;contig_465459;contig_483402;contig_489278;contig_499938;contig_508513;contig_54291;contig_554786;contig_558719;contig_559054;contig_559598;contig_581369;contig_614558;contig_628967;contig_65…	K04345;K04345;K04508;K04345;K03347;K04498;K03347;K06268;K03094;K04499;K04345;K04505;K04506;K04508;K03347;K04498;K03083;K04508;K02105;K04506;K04512;K04499;K03347;K04505;K04345;K04345;K04506;K03083;K04506;K03094;K08957;K03097;K02677;K03868;K04345;K04345;K03347;K04498;K04345;K04498;K04506;K04506;K04506;K04345;K04512;K04508;K03083;K04345;K04498;K04505;K03083
Toll-like receptor signaling pathway	ko04620	Organismal Systems; Immune system	51	0.00379267	contig_135485;contig_153940;contig_157568;contig_15868;contig_172790;contig_179798;contig_224483;contig_257688;contig_269185;contig_273183;contig_307335;contig_309170;contig_318944;contig_326919;contig_365796;contig_373652;contig_37534;contig_376302;contig_37686;contig_384174;contig_399229;contig_399941;contig_404251;contig_420354;contig_426153;contig_448289;contig_499230;contig_506749;contig_538…	K04733;K04733;K04368;K04730;K04733;K04733;K04733;K04733;K04730;K04733;K04371;K04733;K04733;K04730;K04733;K04368;K04733;K04733;K04733;K04733;K04730;K04730;K04371;K04730;K04733;K04730;K04733;K04371;K04733;K04733;K04733;K04733;K04733;K04733;K04733;K04733;K04730;K04371;K04368;K04733;K04730;K04733;K04368;K04368;K04733;K04733;K04733;K04368;K04371;K04733;K04371
Fructose and mannose metabolism	ko00051	Metabolism; Carbohydrate metabolism	50	0.0037183	contig_111249;contig_11891;contig_12306;contig_222983;contig_241377;contig_247924;contig_270845;contig_294341;contig_300353;contig_312476;contig_324385;contig_35125;contig_398514;contig_406771;contig_407082;contig_43213;contig_433526;contig_435062;contig_437078;contig_437391;contig_459734;contig_489212;contig_492766;contig_502491;contig_525707;contig_546502;contig_551168;contig_580584;contig_5942…	K00850;K03841;K00850;K00895;K02377;K00008;K01623;K01623;K00844;K05305;K01623;K00847;K05305;K00008;K01623;K00850;K18447;K00966;K02377;K01803;K02377;K00008;K01623;K00844;K00850;K00847;K01623;K00850;K01623;K00850;K00011;K01103;K00011;K05305;K05305;K02377;K05305;K01623;K03841;K00966;K05305;K01809;K02377;K01103;K02377;K05305;K02377;K01623;K00844;K00844
Phenylalanine, tyrosine and tryptophan biosynthesis	ko00400	Metabolism; Amino acid metabolism	49	0.00364394	contig_125785;contig_183615;contig_220656;contig_26185;contig_263392;contig_327888;contig_329770;contig_341153;contig_34229;contig_383808;contig_392070;contig_394332;contig_407983;contig_408013;contig_423946;contig_427705;contig_446328;contig_454160;contig_454782;contig_458344;contig_468002;contig_490617;contig_501294;contig_523802;contig_524323;contig_548080;contig_573355;contig_583498;contig_60…	K01695;K14455;K13832;K00815;K15227;K00815;K01735;K01657;K05359;K01696;K05359;K05359;K14455;K00891;K01657;K01626;K01658;K01658;K05359;K00766;K05359;K05359;K00815;K01626;K00800;K01736;K03786;K14454;K05359;K05359;K14455;K05359;K06001;K05359;K05359;K00815;K00815;K05359;K01626;K00815;K05359;K01657;K15227;K00766;K01850;K14455;K05359;K01736;K00838
Sphingolipid signaling pathway	ko04071	Environmental Information Processing; Signal transduction	49	0.00364394	contig_114969;contig_117197;contig_122027;contig_12832;contig_157568;contig_191589;contig_217873;contig_220877;contig_221579;contig_225917;contig_240017;contig_307335;contig_343933;contig_373652;contig_39353;contig_404251;contig_40924;contig_454985;contig_485633;contig_493601;contig_496896;contig_506749;contig_512748;contig_521947;contig_618050;contig_618158;contig_637299;contig_657262;contig_686…	K11584;K03456;K11584;K04382;K04368;K00654;K01115;K01115;K11584;K01115;K01115;K04371;K00654;K04368;K03456;K04371;K12349;K04354;K01115;K03456;K01115;K04371;K01115;K12349;K12349;K01115;K01115;K01115;K04371;K11583;K01115;K04368;K01115;K02677;K04368;K05665;K01115;K12349;K12349;K04382;K04368;K11584;K11584;K11584;K03456;K04368;K01115;K04371;K04371
Gap junction	ko04540	Cellular Processes; Cellular commiunity	49	0.00364394	contig_102238;contig_105573;contig_121234;contig_147090;contig_157568;contig_203686;contig_262846;contig_307335;contig_353565;contig_373652;contig_39267;contig_39268;contig_404251;contig_445203;contig_464852;contig_506749;contig_559598;contig_560995;contig_564062;contig_564139;contig_581369;contig_604202;contig_614177;contig_622669;contig_686879;contig_704670;contig_710361;contig_716917;contig_73…	K04959;K04345;K07375;K04345;K04368;K07375;K04345;K04371;K04345;K04368;K07375;K07375;K04371;K08045;K07375;K04371;K04345;K07374;K07375;K07374;K04345;K07375;K07375;K07375;K04371;K04368;K07375;K02677;K04345;K04345;K04368;K07374;K07374;K04345;K07375;K07375;K04368;K07375;K07374;K04345;K07376;K07374;K04345;K04361;K04361;K08048;K04368;K04371;K04371
Dopaminergic synapse	ko04728	Organismal Systems; Nervous system	49	0.00364394	contig_102238;contig_102454;contig_105573;contig_114969;contig_117197;contig_122027;contig_12832;contig_147090;contig_152514;contig_221579;contig_242621;contig_262846;contig_353565;contig_359686;contig_366785;contig_367516;contig_39353;contig_445203;contig_454985;contig_483402;contig_493601;contig_499884;contig_533756;contig_559598;contig_581369;contig_591606;contig_628967;contig_675232;contig_68…	K04959;K04536;K04345;K11584;K03456;K11584;K04382;K04345;K06269;K11584;K00545;K04345;K04345;K04534;K02183;K01593;K03456;K08045;K04354;K03083;K03456;K06269;K02183;K04345;K04345;K06269;K03083;K01593;K11583;K04534;K02677;K06269;K04345;K00501;K04345;K04345;K06269;K04382;K04345;K06269;K11584;K03083;K04345;K11584;K11584;K03083;K03456;K01593;K06269
Cutin, suberine and wax biosynthesis	ko00073	Metabolism; Lipid metabolism	48	0.00356957	contig_125236;contig_153900;contig_159338;contig_17916;contig_181073;contig_229703;contig_261637;contig_271587;contig_279151;contig_309929;contig_32470;contig_327854;contig_368654;contig_393025;contig_397865;contig_407712;contig_425302;contig_433424;contig_433424;contig_524187;contig_532259;contig_534983;contig_566760;contig_567146;contig_576100;contig_576100;contig_578340;contig_592608;contig_59…	K15402;K15398;K15401;K15398;K15398;K15402;K15402;K15402;K15400;K15401;K15401;K15402;K15402;K15402;K15398;K15400;K15402;K15398;K15402;K15398;K15398;K15398;K15398;K15402;K15398;K15401;K13407;K15398;K15400;K15404;K15404;K15400;K15398;K15403;K15398;K15402;K15406;K13407;K15398;K15400;K15398;K15402;K15398;K15402;K13356;K15398;K15398;K15404
Regulation of actin cytoskeleton	ko04810	Cellular Processes; Cell motility	48	0.00356957	contig_116799;contig_134961;contig_152514;contig_157568;contig_166819;contig_174191;contig_17439;contig_241359;contig_307335;contig_335540;contig_349078;contig_373652;contig_393799;contig_404251;contig_427763;contig_435639;contig_490831;contig_492887;contig_495742;contig_499884;contig_506749;contig_51746;contig_556309;contig_567846;contig_580366;contig_591606;contig_621427;contig_624863;contig_65…	K05750;K04409;K06269;K04368;K00889;K00921;K00921;K00889;K04371;K05750;K05746;K04368;K05765;K04371;K05749;K00921;K00889;K05758;K00889;K06269;K04371;K00889;K00921;K00889;K00921;K06269;K05747;K00921;K05756;K00889;K05752;K04371;K04368;K06269;K04368;K06269;K00889;K04368;K00889;K06269;K05747;K04361;K04361;K05750;K04368;K06269;K04371;K04371
Pertussis	ko05133	Human Diseases; Infectious diseases	48	0.00356957	contig_135485;contig_153940;contig_15868;contig_172790;contig_179798;contig_224483;contig_257688;contig_269185;contig_273183;contig_307335;contig_309170;contig_318944;contig_326919;contig_365796;contig_366785;contig_37534;contig_376302;contig_37686;contig_384174;contig_393799;contig_399229;contig_399941;contig_404251;contig_420354;contig_426153;contig_448289;contig_499230;contig_506749;contig_533…	K04733;K04733;K04730;K04733;K04733;K04733;K04733;K04730;K04733;K04371;K04733;K04733;K04730;K04733;K02183;K04733;K04733;K04733;K04733;K05765;K04730;K04730;K04371;K04730;K04733;K04730;K04733;K04371;K02183;K04733;K04733;K04733;K04733;K04733;K04733;K04733;K04733;K04730;K04371;K04733;K04730;K04733;K04733;K04733;K04733;K04371;K04733;K04371
Herpes simplex infection	ko05168	Human Diseases; Infectious diseases	48	0.00356957	contig_101586;contig_140883;contig_152514;contig_154158;contig_257672;contig_27053;contig_271045;contig_286228;contig_287651;contig_289629;contig_291167;contig_296655;contig_304886;contig_339803;contig_343406;contig_345873;contig_34747;contig_365640;contig_37830;contig_425744;contig_465459;contig_468044;contig_479866;contig_499884;contig_508389;contig_558719;contig_570958;contig_591606;contig_594…	K03131;K03006;K06269;K03237;K03237;K03347;K12890;K04498;K03347;K12896;K03006;K15414;K11838;K03006;K03094;K03006;K11838;K12896;K12881;K03347;K04498;K03006;K14966;K06269;K03875;K03347;K12896;K06269;K14966;K03129;K03094;K03134;K03097;K06269;K03006;K03347;K12896;K04498;K16196;K04498;K15414;K06269;K03006;K06269;K04498;K12893;K12891;K06269
Tyrosine metabolism	ko00350	Metabolism; Amino acid metabolism	47	0.0034952	contig_134693;contig_135700;contig_178737;contig_183615;contig_237478;contig_242621;contig_251025;contig_25558;contig_257085;contig_26185;contig_266822;contig_327888;contig_362792;contig_367516;contig_375056;contig_394121;contig_407983;contig_45141;contig_45142;contig_497504;contig_501294;contig_525190;contig_539434;contig_541802;contig_552225;contig_571387;contig_579430;contig_583498;contig_5974…	K00451;K00422;K00451;K14455;K01592;K00545;K00276;K00457;K00121;K00815;K00001;K00815;K01592;K01593;K00457;K01592;K14455;K00276;K00276;K01592;K00815;K00276;K00457;K00451;K00276;K00451;K00276;K14454;K00276;K14455;K01593;K00815;K00815;K00451;K00815;K18857;K00501;K00276;K00276;K00001;K00451;K01592;K00276;K14455;K01593;K00838;K00157
Glycerolipid metabolism	ko00561	Metabolism; Lipid metabolism	47	0.0034952	contig_124456;contig_152628;contig_156704;contig_163072;contig_163720;contig_187630;contig_190696;contig_216880;contig_217607;contig_249676;contig_275690;contig_282141;contig_308608;contig_323000;contig_32304;contig_346867;contig_355516;contig_35694;contig_3638;contig_365221;contig_372622;contig_375377;contig_38632;contig_424078;contig_424107;contig_433580;contig_435642;contig_449863;contig_47387…	K11155;K13523;K00901;K00002;K00128;K00679;K06119;K09480;K07407;K07407;K14674;K13508;K06119;K14674;K09480;K00128;K00864;K07407;K03715;K00679;K11155;K06119;K14674;K14674;K14674;K13508;K13523;K00901;K13508;K13508;K09480;K07407;K00011;K13508;K09480;K00011;K00679;K15728;K13508;K09480;K14085;K00128;K09480;K13513;K13513;K00901;K06119
DNA replication	ko03030	Genetic Information Processing; Replication and repair	47	0.0034952	contig_102908;contig_10763;contig_112899;contig_140171;contig_153681;contig_159894;contig_16682;contig_175761;contig_178733;contig_181118;contig_206495;contig_211365;contig_215491;contig_220851;contig_227803;contig_272455;contig_281955;contig_306763;contig_315599;contig_343698;contig_369285;contig_379593;contig_398468;contig_463645;contig_491715;contig_503125;contig_503720;contig_570795;contig_57…	K02324;K02540;K02324;K02324;K03469;K02324;K02324;K07466;K10756;K10755;K02324;K07466;K10747;K02541;K10742;K02327;K07466;K02541;K07466;K02685;K02209;K10755;K07466;K10755;K10747;K10756;K07466;K02209;K10747;K10755;K10755;K10747;K10754;K02327;K02541;K02320;K02324;K02542;K02327;K10756;K02210;K02212;K02324;K10747;K02209;K02541;K02335
Phosphatidylinositol signaling system	ko04070	Environmental Information Processing; Signal transduction	47	0.0034952	contig_102238;contig_104228;contig_156704;contig_166819;contig_174191;contig_17439;contig_1857;contig_241359;contig_241695;contig_252252;contig_314939;contig_366785;contig_386378;contig_393598;contig_400889;contig_410538;contig_435639;contig_449863;contig_455569;contig_458493;contig_490831;contig_495742;contig_51746;contig_525585;contig_533756;contig_556309;contig_567846;contig_580366;contig_5963…	K04959;K00888;K00901;K00889;K00921;K00921;K00888;K00889;K00888;K18081;K05857;K02183;K00913;K00913;K00914;K00888;K00921;K00901;K13024;K00888;K00889;K00889;K00889;K00888;K02183;K00921;K00889;K00921;K00913;K18081;K00921;K00889;K00914;K00888;K00888;K02677;K00888;K00888;K00914;K00888;K05857;K00889;K00888;K00889;K00888;K00901;K00888
Glutamatergic synapse	ko04724	Organismal Systems; Nervous system	47	0.0034952	contig_102238;contig_102454;contig_105573;contig_147090;contig_217873;contig_220877;contig_225917;contig_240017;contig_254073;contig_262846;contig_307335;contig_328715;contig_351464;contig_353565;contig_359686;contig_404251;contig_445203;contig_485633;contig_496896;contig_506749;contig_512748;contig_535927;contig_559598;contig_581369;contig_618158;contig_637299;contig_657262;contig_664117;contig_…	K04959;K04536;K04345;K04345;K01115;K01115;K01115;K01115;K12302;K04345;K04371;K06268;K05202;K04345;K04534;K04371;K08045;K01115;K01115;K04371;K01115;K01915;K04345;K04345;K01115;K01115;K01115;K14207;K01915;K04605;K04371;K01115;K04534;K01115;K02677;K04345;K04345;K01115;K04345;K04345;K01425;K04345;K08048;K01115;K04605;K04371;K04371
Leishmaniasis	ko05140	Human Diseases; Infectious diseases	47	0.0034952	contig_135485;contig_153940;contig_15868;contig_172790;contig_179798;contig_183159;contig_224483;contig_257688;contig_269185;contig_273183;contig_307335;contig_309170;contig_318944;contig_326919;contig_365796;contig_37534;contig_376302;contig_37686;contig_384174;contig_399229;contig_399941;contig_404251;contig_420354;contig_426153;contig_448289;contig_499230;contig_506749;contig_53870;contig_5395…	K04733;K04733;K04730;K04733;K04733;K01404;K04733;K04733;K04730;K04733;K04371;K04733;K04733;K04730;K04733;K04733;K04733;K04733;K04733;K04730;K04730;K04371;K04730;K04733;K04730;K04733;K04371;K04733;K04733;K04733;K04733;K04733;K04733;K04733;K04733;K04730;K04371;K04733;K04730;K04733;K01404;K04733;K04733;K04733;K04371;K04733;K04371
Nucleotide excision repair	ko03420	Genetic Information Processing; Replication and repair	46	0.00342084	contig_102908;contig_112899;contig_140171;contig_159894;contig_16682;contig_175761;contig_178733;contig_181118;contig_206495;contig_211365;contig_215491;contig_272455;contig_281955;contig_315599;contig_335945;contig_379593;contig_398468;contig_417746;contig_443862;contig_463645;contig_479086;contig_491715;contig_503125;contig_503720;contig_530522;contig_567852;contig_5708;contig_581261;contig_613…	K02324;K02324;K02324;K02324;K02324;K07466;K10756;K10755;K02324;K07466;K10747;K02327;K07466;K07466;K10844;K10755;K07466;K10848;K10610;K10755;K10844;K10747;K10756;K07466;K10838;K10841;K10747;K10755;K03702;K10755;K10747;K10841;K10754;K02327;K10610;K03868;K03142;K02324;K10843;K10843;K02327;K10756;K02324;K10747;K10610;K02335
HIF-1 signaling pathway	ko04066	Environmental Information Processing; Signal transduction	45	0.00334647	contig_12312;contig_157568;contig_200865;contig_286228;contig_2901;contig_300353;contig_307335;contig_341018;contig_365536;contig_373652;contig_404251;contig_423775;contig_465459;contig_476307;contig_483927;contig_502491;contig_506749;contig_553;contig_578117;contig_599351;contig_641442;contig_664408;contig_686879;contig_692239;contig_704670;contig_716598;contig_716917;contig_730497;contig_74440;…	K03872;K04368;K00162;K04498;K00161;K00844;K04371;K00162;K00162;K04368;K04371;K03259;K04498;K01689;K00162;K00844;K04371;K00161;K01689;K00162;K01103;K00162;K04371;K02991;K04368;K07203;K02677;K03868;K04368;K04498;K00161;K04498;K00162;K04368;K00161;K01103;K00162;K04498;K04361;K00844;K04361;K04368;K04371;K00844;K04371
GnRH signaling pathway	ko04912	Organismal Systems; Endocrine system	45	0.00334647	contig_102238;contig_105573;contig_124891;contig_147090;contig_157568;contig_217873;contig_220877;contig_225917;contig_240017;contig_262846;contig_307335;contig_353565;contig_366785;contig_373652;contig_404251;contig_445203;contig_485633;contig_496896;contig_506749;contig_512748;contig_533756;contig_559598;contig_581369;contig_618158;contig_637299;contig_657262;contig_686879;contig_689583;contig_…	K04959;K04345;K04421;K04345;K04368;K01115;K01115;K01115;K01115;K04345;K04371;K04345;K02183;K04368;K04371;K08045;K01115;K01115;K04371;K01115;K02183;K04345;K04345;K01115;K01115;K01115;K04371;K01115;K04368;K01115;K04345;K04345;K04368;K01115;K04345;K04368;K04345;K04345;K04361;K04361;K08048;K04368;K01115;K04371;K04371
Arginine and proline metabolism	ko00330	Metabolism; Amino acid metabolism	44	0.00327211	contig_131975;contig_163720;contig_183615;contig_195593;contig_21627;contig_242390;contig_275040;contig_295965;contig_309381;contig_321433;contig_329524;contig_33141;contig_346867;contig_407983;contig_434723;contig_436376;contig_437113;contig_490971;contig_504414;contig_54614;contig_551714;contig_558148;contig_579653;contig_583498;contig_585439;contig_622692;contig_655731;contig_660799;contig_663…	K01426;K00128;K14455;K12259;K01583;K12259;K01583;K00819;K01583;K00472;K12259;K17839;K00128;K14455;K17839;K01583;K01611;K00318;K00472;K01581;K01426;K17839;K00472;K14454;K01426;K14455;K01426;K01611;K01611;K17839;K13253;K00472;K17839;K14085;K01426;K12259;K00128;K01583;K17839;K01259;K01426;K14455;K01611;K01611
Ras signaling pathway	ko04014	Environmental Information Processing; Signal transduction	44	0.00327211	contig_102454;contig_105573;contig_134961;contig_147090;contig_157568;contig_217873;contig_220877;contig_225917;contig_240017;contig_262846;contig_307335;contig_353565;contig_366785;contig_373652;contig_404251;contig_485633;contig_496896;contig_506749;contig_512748;contig_533756;contig_559598;contig_581369;contig_618158;contig_637299;contig_657262;contig_686879;contig_689583;contig_704670;contig_…	K04536;K04345;K04409;K04345;K04368;K01115;K01115;K01115;K01115;K04345;K04371;K04345;K02183;K04368;K04371;K01115;K01115;K04371;K01115;K02183;K04345;K04345;K01115;K01115;K01115;K04371;K01115;K04368;K01115;K02677;K04345;K04345;K04368;K01115;K04345;K04368;K04345;K04345;K04361;K04361;K04368;K01115;K04371;K04371
Adrenergic signaling in cardiomyocytes	ko04261	Organismal Systems; Circulatory system	44	0.00327211	contig_105573;contig_114969;contig_117197;contig_122027;contig_12832;contig_147090;contig_152514;contig_199242;contig_221579;contig_262846;contig_307335;contig_353565;contig_366785;contig_39353;contig_404251;contig_445203;contig_454985;contig_493601;contig_499884;contig_506749;contig_533756;contig_559598;contig_581369;contig_591606;contig_672884;contig_686879;contig_689512;contig_717187;contig_73…	K04345;K11584;K03456;K11584;K04382;K04345;K06269;K01539;K11584;K04345;K04371;K04345;K02183;K03456;K04371;K08045;K04354;K03456;K06269;K04371;K02183;K04345;K04345;K06269;K01539;K04371;K11583;K06269;K04345;K04345;K04345;K06269;K04382;K04345;K06269;K11584;K04345;K11584;K11584;K03456;K08048;K06269;K04371;K04371
Choline metabolism in cancer	ko05231	Human Diseases; Cancers	44	0.00327211	contig_156704;contig_157568;contig_166819;contig_217873;contig_220877;contig_225917;contig_240017;contig_241359;contig_307335;contig_373652;contig_404251;contig_449863;contig_485633;contig_490831;contig_495742;contig_496896;contig_506749;contig_512748;contig_51746;contig_567846;contig_618158;contig_621427;contig_637299;contig_657262;contig_661349;contig_686879;contig_689583;contig_704670;contig_7…	K00901;K04368;K00889;K01115;K01115;K01115;K01115;K00889;K04371;K04368;K04371;K00901;K01115;K00889;K00889;K01115;K04371;K01115;K00889;K00889;K01115;K05747;K01115;K01115;K00889;K04371;K01115;K04368;K01115;K07203;K02677;K04368;K01115;K00889;K04368;K00889;K00901;K05747;K04361;K04361;K04368;K01115;K04371;K04371
Tryptophan metabolism	ko00380	Metabolism; Amino acid metabolism	43	0.00319774	contig_111227;contig_114456;contig_131975;contig_149435;contig_163720;contig_192794;contig_200178;contig_212452;contig_224451;contig_26700;contig_315381;contig_330504;contig_344609;contig_346867;contig_367516;contig_401258;contig_443940;contig_497428;contig_551714;contig_562502;contig_585439;contig_595977;contig_596424;contig_655731;contig_672895;contig_675232;contig_692666;contig_724415;contig_7…	K00164;K03781;K01426;K00252;K00128;K00164;K11816;K11817;K11820;K11813;K11820;K07515;K00816;K00128;K01593;K11816;K11816;K11816;K01426;K00486;K01426;K11820;K11816;K01426;K11816;K01593;K11819;K11817;K11819;K14085;K01426;K11816;K00626;K00128;K01825;K11816;K00252;K01426;K03781;K01593;K11816;K00838;K00157
Glutathione metabolism	ko00480	Metabolism; Metabolism of other amino acids	42	0.00312337	contig_107937;contig_110751;contig_11255;contig_125593;contig_149407;contig_162851;contig_178211;contig_189980;contig_208475;contig_261729;contig_309744;contig_31788;contig_31789;contig_31790;contig_32067;contig_337683;contig_370939;contig_372081;contig_380278;contig_394177;contig_504968;contig_524291;contig_54614;contig_555055;contig_556718;contig_559781;contig_583477;contig_604829;contig_627378…	K00031;K00033;K00434;K10808;K00033;K00799;K00799;K00033;K10807;K10808;K00434;K00033;K00033;K00033;K00036;K00036;K10807;K10807;K18592;K00432;K00799;K00799;K01581;K01920;K01469;K00799;K00031;K00799;K00033;K00799;K10807;K01919;K01469;K00799;K00799;K18592;K00383;K01469;K10807;K00033;K01255;K00799
NF-kappa B signaling pathway	ko04064	Environmental Information Processing; Signal transduction	42	0.00312337	contig_135485;contig_153940;contig_15868;contig_172790;contig_179798;contig_224483;contig_257688;contig_269185;contig_273183;contig_309170;contig_318944;contig_326919;contig_365796;contig_366849;contig_37534;contig_376302;contig_37686;contig_384174;contig_399229;contig_399941;contig_420354;contig_426153;contig_448289;contig_499230;contig_53870;contig_539510;contig_565556;contig_5688;contig_589259…	K04733;K04733;K04730;K04733;K04733;K04733;K04733;K04730;K04733;K04733;K04733;K04730;K04733;K10577;K04733;K04733;K04733;K04733;K04730;K04730;K04730;K04733;K04730;K04733;K04733;K04733;K04733;K04733;K04733;K04733;K04733;K04733;K04728;K04730;K03097;K04733;K04730;K04733;K04733;K04733;K04733;K04733
Fc gamma R-mediated phagocytosis	ko04666	Organismal Systems; Immune system	42	0.00312337	contig_134961;contig_157568;contig_166819;contig_217873;contig_220877;contig_225917;contig_240017;contig_241359;contig_307335;contig_373652;contig_393799;contig_404251;contig_485633;contig_490831;contig_492887;contig_495742;contig_496896;contig_506749;contig_512748;contig_51746;contig_567846;contig_618158;contig_621427;contig_637299;contig_654708;contig_657262;contig_661349;contig_686879;contig_6…	K04409;K04368;K00889;K01115;K01115;K01115;K01115;K00889;K04371;K04368;K05765;K04371;K01115;K00889;K05758;K00889;K01115;K04371;K01115;K00889;K00889;K01115;K05747;K01115;K05756;K01115;K00889;K04371;K01115;K04368;K01115;K02677;K04368;K01115;K00889;K04368;K00889;K05747;K04368;K01115;K04371;K04371
Vibrio cholerae infection	ko05110	Human Diseases; Infectious diseases	42	0.00312337	contig_105573;contig_147090;contig_150827;contig_160273;contig_240059;contig_261817;contig_262846;contig_280906;contig_320843;contig_349345;contig_353565;contig_354086;contig_354523;contig_362522;contig_368675;contig_439084;contig_446491;contig_471182;contig_513880;contig_536818;contig_558845;contig_559598;contig_581369;contig_60589;contig_698772;contig_716917;contig_718298;contig_718349;contig_7…	K04345;K04345;K02144;K02154;K02146;K02144;K04345;K07342;K02146;K02150;K04345;K09481;K02149;K07342;K02145;K02150;K02154;K02145;K02146;K09481;K10956;K04345;K04345;K02149;K02154;K02677;K02154;K02155;K07937;K10956;K04345;K04345;K07937;K04345;K07937;K09481;K02154;K04345;K04345;K02154;K10956;K02147
Ascorbate and aldarate metabolism	ko00053	Metabolism; Carbohydrate metabolism	41	0.00304901	contig_107350;contig_11255;contig_123417;contig_163720;contig_200637;contig_203569;contig_225697;contig_23271;contig_238774;contig_241513;contig_249915;contig_259887;contig_2715;contig_277737;contig_278592;contig_288255;contig_309744;contig_330276;contig_346867;contig_397925;contig_40961;contig_414788;contig_450297;contig_53404;contig_540673;contig_556096;contig_651751;contig_664233;contig_678689…	K00012;K00434;K00469;K00128;K10046;K10046;K00423;K10046;K00012;K00012;K10046;K00423;K16190;K00423;K08232;K00012;K00434;K00423;K00128;K10046;K10046;K14190;K00225;K10046;K00012;K10046;K00423;K00423;K08232;K10046;K12447;K14085;K00012;K00128;K08232;K10046;K00012;K00012;K10046;K10046;K00225
Nitrogen metabolism	ko00910	Metabolism; Energy metabolism	41	0.00304901	contig_11677;contig_178223;contig_19021;contig_265067;contig_274525;contig_275136;contig_277328;contig_329284;contig_337773;contig_368943;contig_372427;contig_405239;contig_410539;contig_419393;contig_433824;contig_461672;contig_470782;contig_492826;contig_494632;contig_535927;contig_536850;contig_539604;contig_549309;contig_552438;contig_631442;contig_645607;contig_654709;contig_664144;contig_68…	K00264;K00265;K00284;K01674;K10534;K01674;K02575;K00261;K00264;K02575;K00262;K01674;K02575;K00264;K00265;K00261;K02575;K17877;K00264;K01915;K00261;K01455;K10534;K10534;K02575;K00262;K02575;K01674;K01915;K00264;K02575;K02575;K02575;K00284;K02575;K00284;K00262;K02575;K02575;K00264;K02575
Long-term potentiation	ko04720	Organismal Systems; Nervous system	41	0.00304901	contig_102238;contig_105573;contig_147090;contig_152514;contig_157568;contig_262846;contig_286228;contig_307335;contig_328715;contig_353565;contig_366785;contig_373652;contig_404251;contig_465459;contig_499884;contig_506749;contig_533756;contig_559598;contig_581369;contig_591606;contig_686879;contig_704670;contig_716917;contig_717187;contig_731531;contig_744227;contig_74440;contig_760454;contig_7…	K04959;K04345;K04345;K06269;K04368;K04345;K04498;K04371;K06268;K04345;K02183;K04368;K04371;K04498;K06269;K04371;K02183;K04345;K04345;K06269;K04371;K04368;K02677;K06269;K04345;K04345;K04368;K04498;K04345;K04498;K06269;K04368;K04345;K06269;K04345;K04498;K08048;K04368;K06269;K04371;K04371
beta-Alanine metabolism	ko00410	Metabolism; Metabolism of other amino acids	40	0.00297464	contig_163720;contig_176947;contig_195593;contig_220840;contig_236209;contig_242390;contig_251025;contig_256591;contig_329524;contig_330504;contig_33141;contig_346867;contig_434723;contig_45141;contig_45142;contig_475907;contig_521558;contig_525190;contig_552225;contig_558148;contig_579430;contig_594601;contig_597412;contig_615717;contig_667479;contig_672157;contig_72862;contig_739535;contig_7480…	K00128;K01580;K12259;K01464;K00249;K12259;K00276;K01580;K12259;K07515;K17839;K00128;K17839;K00276;K00276;K01580;K00249;K00276;K00276;K17839;K00276;K01464;K00276;K01431;K17839;K01580;K17839;K00276;K00276;K14085;K00140;K01580;K12259;K00140;K00128;K17839;K01825;K00276;K00207;K01580
Proteasome	ko03050	Genetic Information Processing; Folding, sorting and degradation	40	0.00297464	contig_113323;contig_123118;contig_13780;contig_147019;contig_147520;contig_204575;contig_207326;contig_223346;contig_233651;contig_245339;contig_246373;contig_267701;contig_310043;contig_31143;contig_360767;contig_36322;contig_371285;contig_380598;contig_380987;contig_405515;contig_429941;contig_468464;contig_520849;contig_544860;contig_569147;contig_590014;contig_594574;contig_6196;contig_62947…	K03029;K03063;K03064;K03065;K03039;K02730;K02738;K03062;K02726;K03063;K02725;K03064;K06699;K03036;K02731;K03036;K03032;K03065;K03063;K03064;K03065;K03063;K03063;K03066;K03032;K03066;K03033;K03066;K06700;K03032;K03063;K03028;K03062;K03033;K03062;K03029;K03032;K03062;K03065;K02727
FoxO signaling pathway	ko04068	Environmental Information Processing; Signal transduction	40	0.00297464	contig_114456;contig_157568;contig_166960;contig_176648;contig_221288;contig_286228;contig_302186;contig_304886;contig_307335;contig_34747;contig_351850;contig_373652;contig_404251;contig_432241;contig_465459;contig_482620;contig_506749;contig_508389;contig_588782;contig_598560;contig_598748;contig_6151;contig_615532;contig_651476;contig_656272;contig_670666;contig_686879;contig_704670;contig_706…	K03781;K04368;K05868;K08341;K05868;K04498;K04500;K11838;K04371;K11838;K07198;K04368;K04371;K05868;K04498;K07198;K04371;K03875;K07198;K04500;K07198;K11434;K07198;K04728;K07198;K05868;K04371;K04368;K04500;K04368;K04498;K04498;K04368;K03781;K04498;K04361;K04361;K04368;K04371;K04371
Melanogenesis	ko04916	Organismal Systems; Endocrine system	40	0.00297464	contig_105573;contig_147090;contig_157568;contig_262846;contig_286228;contig_307335;contig_353565;contig_359686;contig_366785;contig_373652;contig_404251;contig_445203;contig_465459;contig_483402;contig_499938;contig_506749;contig_533756;contig_559598;contig_581369;contig_628967;contig_686879;contig_704670;contig_708662;contig_716917;contig_731531;contig_744227;contig_74440;contig_760454;contig_7…	K04345;K04345;K04368;K04345;K04498;K04371;K04345;K04534;K02183;K04368;K04371;K08045;K04498;K03083;K02105;K04371;K02183;K04345;K04345;K03083;K04371;K04368;K04534;K02677;K04345;K04345;K04368;K04498;K04345;K04498;K04368;K04345;K03083;K04345;K04498;K03083;K08048;K04368;K04371;K04371
Fatty acid degradation	ko00071	Metabolism; Lipid metabolism	39	0.00290028	contig_100061;contig_149435;contig_159486;contig_163720;contig_191047;contig_201070;contig_209100;contig_236209;contig_257085;contig_258176;contig_266822;contig_288178;contig_2908;contig_293413;contig_330504;contig_346867;contig_360125;contig_455480;contig_510372;contig_521558;contig_540722;contig_589638;contig_589939;contig_665336;contig_667253;contig_725552;contig_732884;contig_739120;contig_75…	K01897;K00252;K01897;K00128;K10527;K10527;K00232;K00249;K00121;K01897;K00001;K01897;K01897;K01897;K07515;K00128;K00232;K07513;K01897;K00249;K01897;K00232;K01897;K01897;K00232;K07513;K18857;K00232;K14085;K00001;K00626;K00128;K07513;K00632;K10527;K01825;K01897;K00252;K10527
Vascular smooth muscle contraction	ko04270	Organismal Systems; Circulatory system	39	0.00290028	contig_102238;contig_105573;contig_147090;contig_152514;contig_157568;contig_223845;contig_262846;contig_307335;contig_353565;contig_366785;contig_373652;contig_404251;contig_445203;contig_499884;contig_506749;contig_533756;contig_559598;contig_581369;contig_591606;contig_686879;contig_704659;contig_704670;contig_716917;contig_717187;contig_731531;contig_744227;contig_74440;contig_772677;contig_7…	K04959;K04345;K04345;K06269;K04368;K04936;K04345;K04371;K04345;K02183;K04368;K04371;K08045;K06269;K04371;K02183;K04345;K04345;K06269;K04371;K04936;K04368;K02677;K06269;K04345;K04345;K04368;K04345;K06269;K04368;K04345;K06269;K07376;K04345;K08048;K04368;K06269;K04371;K04371
Pathogenic Escherichia coli infection	ko05130	Human Diseases; Infectious diseases	39	0.00290028	contig_103088;contig_121234;contig_203686;contig_231701;contig_274564;contig_291041;contig_39267;contig_39268;contig_409304;contig_413385;contig_464852;contig_489231;contig_492887;contig_499938;contig_522308;contig_560995;contig_564062;contig_564139;contig_570900;contig_599807;contig_604202;contig_614177;contig_620797;contig_621427;contig_622669;contig_649814;contig_654708;contig_679524;contig_70…	K11294;K07375;K07375;K11294;K11294;K11294;K07375;K07375;K11294;K11294;K07375;K11294;K05758;K02105;K11294;K07374;K07375;K07374;K11294;K11294;K07375;K07375;K11294;K05747;K07375;K11294;K05756;K11294;K11294;K07375;K07374;K07374;K11294;K07375;K07375;K07375;K07374;K07374;K05747
Fatty acid biosynthesis	ko00061	Metabolism; Lipid metabolism	38	0.00282591	contig_100061;contig_100518;contig_101986;contig_159486;contig_160237;contig_196840;contig_199610;contig_244356;contig_258176;contig_288178;contig_2908;contig_293413;contig_3169;contig_326709;contig_354006;contig_359072;contig_378823;contig_403530;contig_408879;contig_469527;contig_473306;contig_4935;contig_510372;contig_514629;contig_533223;contig_540722;contig_547778;contig_581755;contig_589939…	K01897;K11262;K09458;K01897;K09458;K03921;K00059;K00059;K01897;K01897;K01897;K01897;K09458;K11262;K09458;K00665;K00059;K03921;K00645;K11262;K09458;K11262;K01897;K11262;K01963;K01897;K11262;K11262;K01897;K01897;K11262;K11262;K09458;K01963;K01897;K10781;K09458;K00668
Pantothenate and CoA biosynthesis	ko00770	Metabolism; Metabolism of cofactors and vitamins	38	0.00282591	contig_144984;contig_207776;contig_217952;contig_220840;contig_269067;contig_272267;contig_333331;contig_363568;contig_364766;contig_365936;contig_419855;contig_447445;contig_506776;contig_538780;contig_546946;contig_572406;contig_578824;contig_582944;contig_594601;contig_615717;contig_617480;contig_627752;contig_628317;contig_637526;contig_640162;contig_657134;contig_67596;contig_67597;contig_68…	K09680;K01598;K00826;K01464;K00606;K02201;K00606;K00826;K01598;K01687;K09680;K01598;K01652;K00053;K01598;K00606;K01598;K01598;K01464;K01431;K00859;K00606;K01598;K01598;K01652;K01598;K00606;K00606;K01598;K00606;K08682;K02201;K01598;K00207;K09680;K01687;K00606;K00606
Porphyrin and chlorophyll metabolism	ko00860	Metabolism; Metabolism of cofactors and vitamins	38	0.00282591	contig_102439;contig_132892;contig_167288;contig_174061;contig_193376;contig_199214;contig_21355;contig_23121;contig_23947;contig_239875;contig_262315;contig_348187;contig_3563;contig_37246;contig_390810;contig_399521;contig_452831;contig_490402;contig_527781;contig_550014;contig_563370;contig_571332;contig_6113;contig_618369;contig_642289;contig_679595;contig_685307;contig_695052;contig_711405;c…	K02224;K01885;K13071;K13600;K02492;K01599;K03428;K19073;K08099;K02492;K03403;K02492;K01599;K04039;K02492;K01698;K03403;K02259;K19073;K13600;K00231;K00231;K01772;K03404;K00589;K03403;K01885;K01772;K00510;K19073;K02257;K03403;K01845;K03403;K04039;K18010;K08099;K02257
Insulin resistance	ko04931	Human Diseases; Endocrine and metabolic diseases	38	0.00282591	contig_152514;contig_26402;contig_297962;contig_325284;contig_333429;contig_351850;contig_400841;contig_413062;contig_461325;contig_482620;contig_483402;contig_494046;contig_499884;contig_507221;contig_515769;contig_583860;contig_588782;contig_589485;contig_591606;contig_598748;contig_615532;contig_628967;contig_656272;contig_677592;contig_716598;contig_716917;contig_717187;contig_71975;contig_76…	K06269;K00688;K17605;K00688;K00688;K07198;K14497;K00688;K00688;K07198;K03083;K09667;K06269;K14497;K00693;K00820;K07198;K14497;K06269;K07198;K07198;K03083;K07198;K14497;K07203;K02677;K06269;K00688;K05695;K06269;K14497;K14497;K00688;K06269;K08745;K03083;K03083;K06269
Ether lipid metabolism	ko00565	Metabolism; Lipid metabolism	37	0.00275154	contig_107476;contig_119124;contig_13884;contig_168613;contig_217873;contig_220201;contig_220877;contig_225917;contig_240017;contig_24324;contig_275690;contig_323000;contig_38632;contig_424078;contig_424107;contig_465599;contig_485633;contig_496896;contig_512748;contig_522100;contig_540527;contig_618158;contig_637299;contig_63862;contig_657262;contig_66965;contig_688271;contig_689583;contig_71488…	K16794;K01114;K01114;K01122;K01115;K01114;K01115;K01115;K01115;K01114;K14674;K14674;K14674;K14674;K14674;K01114;K01115;K01115;K01115;K01114;K01114;K01115;K01115;K01114;K01115;K01114;K01114;K01115;K01115;K16860;K01114;K01114;K01115;K01114;K01114;K01114;K01115
PPAR signaling pathway	ko03320	Organismal Systems; Endocrine system	37	0.00275154	contig_100061;contig_15174;contig_159486;contig_168362;contig_18427;contig_209100;contig_236209;contig_258176;contig_288178;contig_2908;contig_293413;contig_336050;contig_341727;contig_346173;contig_355516;contig_360125;contig_418675;contig_423985;contig_433935;contig_455480;contig_510372;contig_521558;contig_527275;contig_540722;contig_589638;contig_589939;contig_609010;contig_665336;contig_6672…	K01897;K08770;K01897;K08770;K00507;K00232;K00249;K01897;K01897;K01897;K01897;K08770;K08770;K08770;K00864;K00232;K08770;K08770;K08770;K07513;K01897;K00249;K08770;K01897;K00232;K01897;K00507;K01897;K00232;K08770;K08770;K00507;K07513;K00232;K07513;K01897;K08745
Linoleic acid metabolism	ko00591	Metabolism; Lipid metabolism	36	0.00267718	contig_114211;contig_12635;contig_12827;contig_143045;contig_146505;contig_238021;contig_24448;contig_275690;contig_285877;contig_288367;contig_323000;contig_351127;contig_36550;contig_36551;contig_38632;contig_416089;contig_424078;contig_424107;contig_424191;contig_444880;contig_44746;contig_473727;contig_490891;contig_5050;contig_530594;contig_533806;contig_548188;contig_586247;contig_6034;cont…	K15718;K15718;K15718;K15718;K15718;K15718;K00454;K14674;K00454;K00454;K14674;K15718;K00454;K15718;K14674;K00454;K14674;K14674;K15718;K15718;K15718;K15718;K00454;K00454;K15718;K15718;K15718;K15718;K15718;K00454;K00454;K00454;K17862;K00454;K07415;K15718
Aminobenzoate degradation	ko00627	Metabolism; Xenobiotics biodegradation and metabolism	36	0.00267718	contig_11007;contig_131975;contig_161047;contig_179933;contig_189566;contig_23657;contig_249848;contig_265739;contig_330504;contig_35727;contig_367353;contig_431735;contig_46102;contig_485171;contig_532959;contig_534338;contig_551714;contig_567250;contig_576110;contig_584444;contig_585439;contig_595085;contig_636413;contig_641593;contig_646048;contig_655731;contig_673768;contig_690904;contig_7044…	K00517;K01426;K00517;K00517;K00517;K00517;K00517;K00517;K07515;K00517;K00517;K01078;K00517;K00517;K00517;K00517;K01426;K00517;K00517;K00517;K01426;K00517;K00517;K00517;K00517;K01426;K00517;K00517;K00517;K00517;K01426;K00517;K01078;K00517;K01426;K00517
NOD-like receptor signaling pathway	ko04621	Organismal Systems; Immune system	35	0.00260281	contig_103936;contig_123857;contig_145544;contig_164069;contig_185838;contig_238799;contig_26175;contig_266354;contig_307335;contig_333685;contig_344978;contig_368324;contig_368324;contig_398414;contig_404251;contig_463774;contig_468321;contig_487983;contig_489920;contig_49287;contig_504712;contig_505165;contig_506749;contig_532908;contig_686879;contig_719990;contig_747140;contig_753743;contig_85…	K04079;K04079;K04079;K04079;K04079;K04079;K04079;K04079;K04371;K04079;K04079;K04079;K09487;K04079;K04371;K04079;K04079;K04079;K12795;K04079;K04079;K04079;K04371;K04079;K04371;K04079;K09487;K04079;K04079;K04079;K04371;K04079;K04371;K04079;K04079
Ubiquinone and other terpenoid-quinone biosynthesis	ko00130	Metabolism; Metabolism of cofactors and vitamins	34	0.00252845	contig_101502;contig_102934;contig_143760;contig_200845;contig_215918;contig_23349;contig_249855;contig_25558;contig_26185;contig_289036;contig_327888;contig_340499;contig_354256;contig_356393;contig_375056;contig_377119;contig_380172;contig_501294;contig_539434;contig_580214;contig_638123;contig_688174;contig_692666;contig_722349;contig_72758;contig_728892;contig_748965;contig_774238;contig_8325…	K14759;K00487;K14759;K00487;K00487;K14760;K00487;K00457;K00815;K02548;K00815;K01661;K00487;K00487;K00457;K00487;K01904;K00815;K00457;K14760;K01904;K00815;K00815;K14759;K09833;K00815;K14759;K01904;K05928;K01904;K00487;K06126;K00568;K00838
Fanconi anemia pathway	ko03460	Genetic Information Processing; Replication and repair	34	0.00252845	contig_141763;contig_158991;contig_175761;contig_190752;contig_211365;contig_281955;contig_300123;contig_315599;contig_335971;contig_398468;contig_403277;contig_417746;contig_423346;contig_425409;contig_502644;contig_503720;contig_538519;contig_545729;contig_55067;contig_562326;contig_578278;contig_64779;contig_651615;contig_658486;contig_678506;contig_687818;contig_724540;contig_725060;contig_77…	K04482;K15078;K07466;K03165;K07466;K07466;K15363;K07466;K11137;K07466;K03165;K10848;K15361;K15362;K10896;K07466;K03165;K04482;K15362;K15361;K10891;K03165;K10858;K03165;K15363;K11137;K03511;K04482;K03165;K06640;K06640;K15362;K10605;K03509
Vasopressin-regulated water reabsorption	ko04962	Organismal Systems; Excretory system	34	0.00252845	contig_105573;contig_147090;contig_226686;contig_231504;contig_262846;contig_299962;contig_300553;contig_319093;contig_353565;contig_368922;contig_371735;contig_409239;contig_410405;contig_430501;contig_431325;contig_445415;contig_504390;contig_511636;contig_559598;contig_581369;contig_707726;contig_731531;contig_740395;contig_744227;contig_747304;contig_753351;contig_772677;contig_781908;contig_…	K04345;K04345;K07904;K06027;K04345;K07904;K10418;K07904;K04345;K07904;K07904;K10418;K10413;K07904;K10413;K07904;K06027;K07904;K04345;K04345;K10413;K04345;K10413;K04345;K10418;K07904;K04345;K07904;K07904;K04345;K10413;K07904;K07904;K04345
Flavonoid biosynthesis	ko00941	Metabolism; Biosynthesis of other secondary metabolites	33	0.00245408	contig_102934;contig_1343;contig_174092;contig_200845;contig_215918;contig_226754;contig_249855;contig_292541;contig_29680;contig_31778;contig_331959;contig_33375;contig_341814;contig_354256;contig_356393;contig_377119;contig_413010;contig_470135;contig_49787;contig_551445;contig_584469;contig_600849;contig_644227;contig_729015;contig_739328;contig_757011;contig_764029;contig_766147;contig_81449;…	K00487;K09754;K00475;K00487;K00487;K09754;K00487;K09754;K13065;K05280;K13065;K05280;K05278;K00487;K00487;K00487;K13065;K09754;K09754;K05277;K00475;K09754;K09754;K13082;K00660;K09754;K13065;K05277;K09754;K09754;K00487;K09754;K13065
cGMP-PKG signaling pathway	ko04022	Environmental Information Processing; Signal transduction	33	0.00245408	contig_102238;contig_152514;contig_157568;contig_199242;contig_202451;contig_223845;contig_268007;contig_307335;contig_328715;contig_366785;contig_373652;contig_404251;contig_445203;contig_477051;contig_499884;contig_506749;contig_533756;contig_591606;contig_672884;contig_686879;contig_704659;contig_704670;contig_717187;contig_74440;contig_77719;contig_801269;contig_82011;contig_821491;contig_882…	K04959;K06269;K04368;K01539;K05863;K04936;K05863;K04371;K06268;K02183;K04368;K04371;K08045;K15040;K06269;K04371;K02183;K06269;K01539;K04371;K04936;K04368;K06269;K04368;K06269;K04368;K06269;K07376;K08048;K04368;K06269;K04371;K04371
Chemokine signaling pathway	ko04062	Organismal Systems; Immune system	33	0.00245408	contig_102454;contig_105573;contig_134961;contig_147090;contig_157568;contig_262846;contig_307335;contig_353565;contig_373652;contig_404251;contig_445203;contig_483402;contig_506749;contig_559598;contig_581369;contig_621427;contig_628967;contig_686879;contig_704670;contig_731531;contig_744227;contig_74440;contig_772677;contig_801269;contig_817986;contig_841886;contig_847712;contig_848371;contig_8…	K04536;K04345;K04409;K04345;K04368;K04345;K04371;K04345;K04368;K04371;K08045;K03083;K04371;K04345;K04345;K05747;K03083;K04371;K04368;K04345;K04345;K04368;K04345;K04368;K04345;K05747;K03083;K04345;K03083;K08048;K04368;K04371;K04371
Hippo signaling pathway	ko04390	Environmental Information Processing; Signal transduction	33	0.00245408	contig_117197;contig_12832;contig_133152;contig_152514;contig_157596;contig_193921;contig_302186;contig_369447;contig_39353;contig_426150;contig_454985;contig_483402;contig_488876;contig_493601;contig_499884;contig_499938;contig_510375;contig_576431;contig_591606;contig_598560;contig_628967;contig_706915;contig_717187;contig_763599;contig_76893;contig_77719;contig_78212;contig_790074;contig_82011…	K03456;K04382;K06630;K06269;K06630;K06630;K04500;K04412;K03456;K06630;K04354;K03083;K06630;K03456;K06269;K02105;K06685;K06630;K06269;K04500;K03083;K04500;K06269;K06685;K06630;K06269;K06630;K04382;K06269;K03083;K03083;K03456;K06269
Systemic lupus erythematosus	ko05322	Human Diseases; Immune diseases	33	0.00245408	contig_141412;contig_163814;contig_177102;contig_223347;contig_255301;contig_274433;contig_281161;contig_296601;contig_309736;contig_327008;contig_341279;contig_34699;contig_3523;contig_364406;contig_417208;contig_496781;contig_541911;contig_588461;contig_603140;contig_605273;contig_669149;contig_711735;contig_716687;contig_724836;contig_76113;contig_803225;contig_803632;contig_812457;contig_8185…	K11253;K11090;K11251;K11090;K11252;K11254;K11253;K11251;K11090;K11252;K11253;K11251;K11252;K11252;K11090;K11251;K11090;K11251;K11251;K11090;K11253;K11253;K11090;K11253;K11086;K11254;K11090;K11251;K11086;K11251;K11252;K11254;K11252
Lysine degradation	ko00310	Metabolism; Amino acid metabolism	32	0.00237971	contig_111227;contig_138026;contig_149435;contig_158495;contig_163720;contig_192794;contig_325129;contig_329403;contig_330504;contig_346867;contig_383146;contig_387300;contig_448241;contig_541170;contig_572898;contig_603539;contig_614468;contig_623775;contig_638410;contig_657668;contig_66396;contig_664849;contig_671911;contig_684507;contig_744146;contig_750141;contig_76564;contig_766248;contig_80…	K00164;K11422;K00252;K11420;K00128;K00164;K11423;K14157;K07515;K00128;K11422;K09187;K13645;K14157;K11422;K11422;K11429;K11422;K14959;K11420;K11423;K09187;K00658;K11420;K11420;K14085;K00626;K00128;K01825;K00252;K11423;K11420
Isoquinoline alkaloid biosynthesis	ko00950	Metabolism; Biosynthesis of other secondary metabolites	32	0.00237971	contig_135700;contig_183615;contig_237478;contig_251025;contig_26185;contig_327888;contig_362792;contig_367516;contig_394121;contig_407983;contig_45141;contig_45142;contig_497504;contig_501294;contig_525190;contig_552225;contig_579430;contig_583498;contig_597412;contig_622692;contig_675232;contig_688174;contig_692666;contig_728892;contig_738710;contig_739535;contig_74805;contig_803960;contig_8123…	K00422;K14455;K01592;K00276;K00815;K00815;K01592;K01593;K01592;K14455;K00276;K00276;K01592;K00815;K00276;K00276;K00276;K14454;K00276;K14455;K01593;K00815;K00815;K00815;K00501;K00276;K00276;K01592;K00276;K14455;K01593;K00838
Base excision repair	ko03410	Genetic Information Processing; Replication and repair	32	0.00237971	contig_102908;contig_112899;contig_1177;contig_140171;contig_159894;contig_16682;contig_206495;contig_215491;contig_215582;contig_272455;contig_281884;contig_320311;contig_323770;contig_422812;contig_491715;contig_5708;contig_591268;contig_608309;contig_628843;contig_642675;contig_649503;contig_678717;contig_705741;contig_739039;contig_748525;contig_769522;contig_787677;contig_818358;contig_82293…	K02324;K02324;K03648;K02324;K02324;K02324;K02324;K10747;K03652;K02327;K10798;K10772;K03648;K10798;K10747;K10747;K10798;K03660;K03575;K10747;K01246;K10803;K02327;K02324;K03575;K10772;K02327;K02324;K10563;K10747;K02335;K03652
Focal adhesion	ko04510	Cellular Processes; Cellular commiunity	32	0.00237971	contig_134961;contig_152514;contig_157568;contig_307335;contig_373652;contig_395531;contig_404251;contig_483402;contig_499884;contig_499938;contig_506749;contig_591606;contig_628967;contig_686879;contig_702178;contig_704670;contig_716917;contig_717187;contig_72375;contig_74440;contig_77719;contig_787063;contig_801269;contig_82011;contig_847712;contig_85048;contig_868028;contig_869013;contig_91357…	K04409;K06269;K04368;K04371;K04368;K06271;K04371;K03083;K06269;K02105;K04371;K06269;K03083;K04371;K06236;K04368;K02677;K06269;K04437;K04368;K06269;K06237;K04368;K06269;K03083;K04361;K04361;K03083;K04368;K06269;K04371;K04371
Serotonergic synapse	ko04726	Organismal Systems; Nervous system	32	0.00237971	contig_102238;contig_102454;contig_105573;contig_147090;contig_157568;contig_262846;contig_307335;contig_353565;contig_359686;contig_367516;contig_373652;contig_404251;contig_445203;contig_506749;contig_559598;contig_581369;contig_675232;contig_686879;contig_704670;contig_708662;contig_716917;contig_731531;contig_744227;contig_74440;contig_772677;contig_801269;contig_817986;contig_848371;contig_8…	K04959;K04536;K04345;K04345;K04368;K04345;K04371;K04345;K04534;K01593;K04368;K04371;K08045;K04371;K04345;K04345;K01593;K04371;K04368;K04534;K02677;K04345;K04345;K04368;K04345;K04368;K04345;K04345;K01593;K04368;K04371;K04371
Insulin secretion	ko04911	Organismal Systems; Endocrine system	32	0.00237971	contig_105573;contig_147090;contig_199242;contig_223845;contig_238928;contig_251631;contig_262846;contig_281291;contig_353565;contig_381681;contig_432360;contig_445203;contig_477768;contig_546139;contig_559598;contig_581369;contig_672249;contig_672884;contig_689117;contig_704659;contig_716917;contig_731523;contig_731531;contig_744227;contig_772677;contig_783784;contig_799910;contig_817986;contig_…	K04345;K04345;K01539;K04936;K16882;K18211;K04345;K16882;K04345;K16882;K16882;K08045;K16882;K16882;K04345;K04345;K16882;K01539;K16882;K04936;K02677;K16882;K04345;K04345;K04345;K16882;K16882;K04345;K16882;K04345;K16882;K08048
Valine, leucine and isoleucine degradation	ko00280	Metabolism; Amino acid metabolism	31	0.00230535	contig_163720;contig_217952;contig_221474;contig_236209;contig_253525;contig_330504;contig_346867;contig_363568;contig_403106;contig_455480;contig_489685;contig_521558;contig_649811;contig_686181;contig_716118;contig_725552;contig_737496;contig_750141;contig_755126;contig_758616;contig_763481;contig_76564;contig_766248;contig_77591;contig_78457;contig_785739;contig_803995;contig_875188;contig_890…	K00128;K00826;K01968;K00249;K00167;K07515;K00128;K00826;K01968;K07513;K01641;K00249;K01640;K01641;K05607;K07513;K00382;K14085;K00140;K08683;K00140;K00626;K00128;K07513;K01969;K00632;K01825;K00382;K00382;K01969;K00157
Limonene and pinene degradation	ko00903	Metabolism; Metabolism of terpenoids and polyketides	31	0.00230535	contig_11007;contig_161047;contig_163720;contig_179933;contig_189566;contig_23657;contig_249848;contig_265739;contig_346867;contig_35727;contig_367353;contig_46102;contig_485171;contig_532959;contig_534338;contig_567250;contig_576110;contig_584444;contig_595085;contig_636413;contig_641593;contig_646048;contig_673768;contig_690904;contig_704423;contig_723708;contig_757580;contig_766248;contig_8039…	K00517;K00517;K00128;K00517;K00517;K00517;K00517;K00517;K00128;K00517;K00517;K00517;K00517;K00517;K00517;K00517;K00517;K00517;K00517;K00517;K00517;K00517;K00517;K00517;K00517;K00517;K00517;K00128;K01825;K00517;K00517
GABAergic synapse	ko04727	Organismal Systems; Nervous system	31	0.00230535	contig_102454;contig_105573;contig_147090;contig_176648;contig_176947;contig_231504;contig_256591;contig_262846;contig_353565;contig_359686;contig_445203;contig_475907;contig_504390;contig_535927;contig_559598;contig_567640;contig_581369;contig_664117;contig_672157;contig_680745;contig_708662;contig_716917;contig_731531;contig_744227;contig_761445;contig_772677;contig_817986;contig_82020;contig_8…	K04536;K04345;K04345;K08341;K01580;K06027;K01580;K04345;K04345;K04534;K08045;K01580;K06027;K01915;K04345;K15376;K04345;K14207;K01580;K01915;K04534;K02677;K04345;K04345;K01580;K04345;K04345;K01425;K04345;K01580;K08048
Hepatitis B	ko05161	Human Diseases; Infectious diseases	31	0.00230535	contig_157568;contig_190980;contig_233338;contig_286228;contig_307335;contig_360080;contig_373652;contig_394125;contig_404251;contig_443862;contig_459558;contig_465459;contig_495185;contig_506749;contig_686879;contig_704670;contig_716917;contig_718980;contig_729299;contig_74440;contig_750212;contig_760454;contig_77399;contig_793267;contig_801269;contig_840100;contig_850182;contig_859511;contig_91…	K04368;K06627;K11594;K04498;K04371;K11594;K04368;K06627;K04371;K10610;K06627;K04498;K11594;K04371;K04371;K04368;K02677;K11594;K10610;K04368;K06627;K04498;K04498;K06627;K04368;K06627;K04498;K10610;K04368;K04371;K04371
Carotenoid biosynthesis	ko00906	Metabolism; Metabolism of terpenoids and polyketides	30	0.00223098	contig_122350;contig_164076;contig_169312;contig_180922;contig_184715;contig_212144;contig_247015;contig_24895;contig_320582;contig_350816;contig_370423;contig_37487;contig_396419;contig_412;contig_455254;contig_483880;contig_528874;contig_538144;contig_573785;contig_581730;contig_596126;contig_618982;contig_644274;contig_67172;contig_685028;contig_704895;contig_716322;contig_768354;contig_777831…	K06444;K09840;K06443;K09840;K09837;K15747;K17913;K09840;K15747;K02291;K09842;K09840;K09840;K09840;K17913;K09842;K09840;K09840;K09843;K09840;K09840;K09840;K14593;K17913;K09840;K02291;K02293;K09843;K09840;K09840
Mismatch repair	ko03430	Genetic Information Processing; Replication and repair	30	0.00223098	contig_175761;contig_178733;contig_181118;contig_211365;contig_215491;contig_272455;contig_281955;contig_315599;contig_348319;contig_379593;contig_398468;contig_463645;contig_491715;contig_492286;contig_503125;contig_503720;contig_532648;contig_5708;contig_581261;contig_627573;contig_642675;contig_651615;contig_695663;contig_698376;contig_705741;contig_724585;contig_787677;contig_795485;contig_82…	K07466;K10756;K10755;K07466;K10747;K02327;K07466;K07466;K08739;K10755;K07466;K10755;K10747;K01141;K10756;K07466;K08737;K10747;K10755;K10755;K10747;K10858;K10754;K08737;K02327;K07456;K02327;K10756;K10747;K08736
MAPK signaling pathway - yeast	ko04011	Environmental Information Processing; Signal transduction	30	0.00223098	contig_134961;contig_160344;contig_165667;contig_194968;contig_208543;contig_235081;contig_260598;contig_340462;contig_380894;contig_380992;contig_426584;contig_460822;contig_481955;contig_507007;contig_508752;contig_56265;contig_655732;contig_676093;contig_689341;contig_716917;contig_723183;contig_752823;contig_773626;contig_786654;contig_788572;contig_832589;contig_842156;contig_847543;contig_8…	K04409;K11244;K11244;K11244;K11244;K01759;K11244;K11244;K11244;K11244;K11244;K11244;K11244;K11244;K11244;K08294;K11244;K11244;K11244;K02677;K11244;K11244;K11244;K11244;K11244;K11244;K11244;K11229;K11244;K11244
TGF-beta signaling pathway	ko04350	Environmental Information Processing; Signal transduction	30	0.00223098	contig_117197;contig_12832;contig_27053;contig_286228;contig_287651;contig_302186;contig_307335;contig_343406;contig_39353;contig_404251;contig_425744;contig_465459;contig_493601;contig_506749;contig_558719;contig_598560;contig_676540;contig_686879;contig_689483;contig_706915;contig_730497;contig_750979;contig_758153;contig_760454;contig_77399;contig_790074;contig_850182;contig_88004;contig_96431…	K03456;K04382;K03347;K04498;K03347;K04500;K04371;K03094;K03456;K04371;K03347;K04498;K03456;K04371;K03347;K04500;K03094;K04371;K04681;K04500;K03868;K03347;K04681;K04498;K04498;K04382;K04498;K03456;K04371;K04371
Platelet activation	ko04611	Organismal Systems; Immune system	30	0.00223098	contig_102238;contig_105573;contig_147090;contig_152514;contig_262846;contig_307335;contig_353565;contig_395531;contig_404251;contig_445203;contig_499884;contig_506749;contig_559598;contig_581369;contig_591606;contig_686879;contig_702178;contig_717187;contig_731531;contig_744227;contig_772677;contig_77719;contig_817986;contig_82011;contig_821491;contig_848371;contig_88205;contig_96090;contig_9643…	K04959;K04345;K04345;K06269;K04345;K04371;K04345;K06271;K04371;K08045;K06269;K04371;K04345;K04345;K06269;K04371;K06236;K06269;K04345;K04345;K04345;K06269;K04345;K06269;K07376;K04345;K08048;K06269;K04371;K04371
Cholinergic synapse	ko04725	Organismal Systems; Nervous system	30	0.00223098	contig_102238;contig_102454;contig_105573;contig_147090;contig_157568;contig_262846;contig_307335;contig_353565;contig_359686;contig_373652;contig_404251;contig_445203;contig_506749;contig_559598;contig_581369;contig_686879;contig_704670;contig_708662;contig_716917;contig_731531;contig_744227;contig_74440;contig_772677;contig_801269;contig_817986;contig_848371;contig_88205;contig_91357;contig_964…	K04959;K04536;K04345;K04345;K04368;K04345;K04371;K04345;K04534;K04368;K04371;K08045;K04371;K04345;K04345;K04371;K04368;K04534;K02677;K04345;K04345;K04368;K04345;K04368;K04345;K04345;K08048;K04368;K04371;K04371
Prion diseases	ko05020	Human Diseases; Neurodegenerative diseases	30	0.00223098	contig_105573;contig_147090;contig_157568;contig_262846;contig_307335;contig_353565;contig_373652;contig_404251;contig_506749;contig_559598;contig_581369;contig_645870;contig_648971;contig_655010;contig_666117;contig_666433;contig_686879;contig_704670;contig_731531;contig_744227;contig_74440;contig_753929;contig_772677;contig_77354;contig_801269;contig_817986;contig_848371;contig_91357;contig_964…	K04345;K04345;K04368;K04345;K04371;K04345;K04368;K04371;K04371;K04345;K04345;K04565;K09490;K09553;K09490;K09490;K04371;K04368;K04345;K04345;K04368;K09490;K04345;K09490;K04368;K04345;K04345;K04368;K04371;K04371
Fatty acid elongation	ko00062	Metabolism; Lipid metabolism	29	0.00215661	contig_188864;contig_212204;contig_225491;contig_226795;contig_249937;contig_261579;contig_26254;contig_330504;contig_337694;contig_35044;contig_36979;contig_372226;contig_4078;contig_418432;contig_426946;contig_441086;contig_469152;contig_480361;contig_510403;contig_515637;contig_522206;contig_562576;contig_586044;contig_736369;contig_776495;contig_80089;contig_82575;contig_848074;contig_95173	K15397;K15397;K15397;K15397;K15397;K18880;K15397;K07515;K10258;K15397;K15397;K15397;K15397;K15397;K15397;K15397;K15397;K15397;K15397;K15397;K15397;K10703;K15397;K15397;K15397;K15397;K15397;K15397;K15397
N-Glycan biosynthesis	ko00510	Metabolism; Glycan biosynthesis and metabolism	29	0.00215661	contig_216163;contig_239566;contig_246520;contig_276424;contig_312428;contig_345975;contig_358427;contig_365388;contig_389021;contig_423980;contig_452015;contig_540442;contig_550251;contig_561941;contig_569312;contig_576777;contig_580296;contig_613095;contig_623882;contig_634673;contig_666241;contig_730682;contig_74271;contig_75176;contig_798325;contig_801081;contig_806121;contig_806527;contig_82…	K07151;K07151;K01230;K01230;K07151;K01230;K00737;K12669;K12670;K07151;K00737;K07151;K05546;K07252;K07441;K00721;K00737;K03844;K07151;K01231;K05546;K12669;K05546;K03845;K12670;K01001;K05546;K07151;K01228
Terpenoid backbone biosynthesis	ko00900	Metabolism; Metabolism of terpenoids and polyketides	29	0.00215661	contig_108256;contig_136397;contig_16629;contig_19286;contig_226630;contig_250991;contig_297747;contig_306328;contig_336834;contig_36237;contig_377876;contig_397820;contig_478353;contig_489685;contig_506712;contig_507645;contig_568001;contig_570797;contig_587111;contig_618766;contig_619130;contig_628937;contig_686181;contig_753738;contig_755667;contig_76564;contig_767217;contig_809383;contig_82414	K01662;K00021;K00021;K00021;K13789;K01597;K15891;K00021;K13789;K00021;K05955;K08658;K01662;K01641;K13789;K11778;K00021;K00021;K01662;K01597;K13789;K01662;K01641;K08658;K01662;K00626;K01662;K11778;K01662
Two-component system	ko02020	Environmental Information Processing; Signal transduction	29	0.00215661	contig_139463;contig_343186;contig_368060;contig_390115;contig_442731;contig_452781;contig_487059;contig_490402;contig_535927;contig_548371;contig_579233;contig_652258;contig_680745;contig_694201;contig_706982;contig_715997;contig_75310;contig_757526;contig_759018;contig_76564;contig_767016;contig_79529;contig_808335;contig_814075;contig_816643;contig_817444;contig_834380;contig_95595;contig_97151	K00412;K00413;K00027;K00412;K08348;K00413;K15859;K02259;K01915;K00412;K00412;K03092;K01915;K00412;K02667;K03407;K14205;K00412;K14986;K00626;K07708;K00412;K18095;K07774;K00413;K00412;K00412;K00412;K00413
Transcriptional misregulation in cancer	ko05202	Human Diseases; Cancers	29	0.00215661	contig_117658;contig_141412;contig_145023;contig_201577;contig_281161;contig_330101;contig_341279;contig_365408;contig_391127;contig_482784;contig_52731;contig_529574;contig_553630;contig_593970;contig_599247;contig_62411;contig_628878;contig_651476;contig_654761;contig_660230;contig_669149;contig_691277;contig_711735;contig_724836;contig_763196;contig_77100;contig_825588;contig_863479;contig_870…	K12823;K11253;K06067;K11644;K11253;K15188;K11253;K12823;K13098;K14970;K11644;K15620;K12823;K14970;K04650;K12823;K06067;K04728;K08559;K13105;K11253;K11447;K11253;K11253;K12823;K06067;K12823;K12823;K08559
Other glycan degradation	ko00511	Metabolism; Glycan biosynthesis and metabolism	28	0.00208225	contig_261433;contig_285350;contig_354427;contig_4094;contig_4507;contig_481863;contig_486601;contig_543928;contig_553322;contig_556185;contig_562282;contig_577966;contig_605570;contig_616952;contig_622354;contig_710167;contig_710211;contig_721846;contig_729207;contig_752097;contig_761710;contig_78507;contig_794184;contig_800513;contig_806856;contig_830497;contig_83059;contig_83059	K01191;K01206;K01190;K12373;K12373;K15923;K01191;K01444;K12373;K01191;K01201;K12373;K01206;K12373;K01191;K12309;K01444;K01206;K01190;K01206;K12373;K01206;K01191;K01206;K12373;K01190;K01191;K12311
Thyroid hormone synthesis	ko04918	Organismal Systems; Endocrine system	28	0.00208225	contig_102238;contig_105573;contig_147090;contig_199242;contig_262846;contig_353565;contig_368324;contig_394177;contig_425812;contig_445203;contig_559598;contig_581369;contig_648971;contig_666117;contig_666433;contig_672884;contig_716917;contig_731531;contig_744227;contig_747140;contig_753929;contig_772677;contig_77354;contig_790188;contig_813456;contig_817986;contig_848371;contig_88205	K04959;K04345;K04345;K01539;K04345;K04345;K09487;K00432;K06233;K08045;K04345;K04345;K09490;K09490;K09490;K01539;K02677;K04345;K04345;K09487;K09490;K04345;K09490;K00383;K06233;K04345;K04345;K08048
Bisphenol degradation	ko00363	Metabolism; Xenobiotics biodegradation and metabolism	27	0.00200788	contig_11007;contig_161047;contig_179933;contig_189566;contig_23657;contig_249848;contig_265739;contig_35727;contig_367353;contig_46102;contig_485171;contig_532959;contig_534338;contig_567250;contig_576110;contig_584444;contig_595085;contig_636413;contig_641593;contig_646048;contig_673768;contig_690904;contig_704423;contig_723708;contig_757580;contig_831173;contig_863761	K00517;K00517;K00517;K00517;K00517;K00517;K00517;K00517;K00517;K00517;K00517;K00517;K00517;K00517;K00517;K00517;K00517;K00517;K00517;K00517;K00517;K00517;K00517;K00517;K00517;K00517;K00517
Polycyclic aromatic hydrocarbon degradation	ko00624	Metabolism; Xenobiotics biodegradation and metabolism	27	0.00200788	contig_11007;contig_161047;contig_179933;contig_189566;contig_23657;contig_249848;contig_265739;contig_35727;contig_367353;contig_46102;contig_485171;contig_532959;contig_534338;contig_567250;contig_576110;contig_584444;contig_595085;contig_636413;contig_641593;contig_646048;contig_673768;contig_690904;contig_704423;contig_723708;contig_757580;contig_831173;contig_863761	K00517;K00517;K00517;K00517;K00517;K00517;K00517;K00517;K00517;K00517;K00517;K00517;K00517;K00517;K00517;K00517;K00517;K00517;K00517;K00517;K00517;K00517;K00517;K00517;K00517;K00517;K00517
Tropane, piperidine and pyridine alkaloid biosynthesis	ko00960	Metabolism; Biosynthesis of other secondary metabolites	27	0.00200788	contig_183615;contig_235019;contig_251025;contig_26185;contig_312137;contig_327888;contig_407983;contig_45141;contig_45142;contig_495806;contig_501294;contig_525190;contig_552225;contig_579430;contig_583498;contig_597412;contig_622692;contig_688174;contig_692666;contig_728892;contig_736715;contig_739535;contig_74805;contig_812367;contig_84298;contig_91775;contig_93378	K14455;K08081;K00276;K00815;K08081;K00815;K14455;K00276;K00276;K08081;K00815;K00276;K00276;K00276;K14454;K00276;K14455;K00815;K00815;K00815;K08081;K00276;K00276;K00276;K14455;K08081;K00838
Cardiac muscle contraction	ko04260	Organismal Systems; Circulatory system	27	0.00200788	contig_139463;contig_193533;contig_199242;contig_255982;contig_343186;contig_390115;contig_43970;contig_452781;contig_548371;contig_579233;contig_592662;contig_672884;contig_694201;contig_706360;contig_726113;contig_732528;contig_757526;contig_78211;contig_794161;contig_79529;contig_816643;contig_817444;contig_834380;contig_854479;contig_91677;contig_95595;contig_97151	K00412;K02261;K01539;K02256;K00413;K00412;K02262;K00413;K00412;K00412;K02256;K01539;K00412;K02261;K02261;K02261;K00412;K00415;K02266;K00412;K00413;K00412;K00412;K02261;K02256;K00412;K00413
Circadian entrainment	ko04713	Organismal Systems; Environmental adaptation	27	0.00200788	contig_102454;contig_105573;contig_147090;contig_241532;contig_262846;contig_307335;contig_353565;contig_359686;contig_366785;contig_404251;contig_445203;contig_506749;contig_533756;contig_559598;contig_581369;contig_686879;contig_708662;contig_716917;contig_731531;contig_744227;contig_772677;contig_817986;contig_821491;contig_848371;contig_88205;contig_96431;contig_98542	K04536;K04345;K04345;K04961;K04345;K04371;K04345;K04534;K02183;K04371;K08045;K04371;K02183;K04345;K04345;K04371;K04534;K02677;K04345;K04345;K04345;K04345;K07376;K04345;K08048;K04371;K04371
Amphetamine addiction	ko05031	Human Diseases; Substance dependence	27	0.00200788	contig_105573;contig_147090;contig_152514;contig_262846;contig_328715;contig_353565;contig_366785;contig_367516;contig_445203;contig_499884;contig_533756;contig_559598;contig_581369;contig_591606;contig_675232;contig_716917;contig_717187;contig_731531;contig_738710;contig_744227;contig_772677;contig_77719;contig_817986;contig_82011;contig_848371;contig_89085;contig_96090	K04345;K04345;K06269;K04345;K06268;K04345;K02183;K01593;K08045;K06269;K02183;K04345;K04345;K06269;K01593;K02677;K06269;K04345;K00501;K04345;K04345;K06269;K04345;K06269;K04345;K01593;K06269
Zeatin biosynthesis	ko00908	Metabolism; Metabolism of terpenoids and polyketides	26	0.00193352	contig_100080;contig_113880;contig_155472;contig_191942;contig_23486;contig_304566;contig_315557;contig_318639;contig_37207;contig_4825;contig_486676;contig_4903;contig_522566;contig_588576;contig_663196;contig_702895;contig_723438;contig_73792;contig_765234;contig_767678;contig_771214;contig_778406;contig_78415;contig_807170;contig_818602;contig_861781	K10717;K13494;K13493;K13494;K10717;K13494;K10760;K10760;K10717;K13494;K00279;K10717;K13495;K00279;K10717;K00279;K10760;K00279;K13495;K10717;K10760;K10760;K10717;K13495;K10717;K00279
Calcium signaling pathway	ko04020	Environmental Information Processing; Signal transduction	26	0.00193352	contig_102238;contig_105573;contig_146662;contig_147090;contig_202451;contig_241532;contig_262846;contig_268007;contig_314939;contig_328715;contig_353565;contig_366785;contig_477051;contig_533756;contig_559598;contig_581369;contig_716917;contig_731531;contig_744227;contig_772677;contig_786575;contig_817986;contig_848371;contig_85048;contig_868028;contig_88205	K04959;K04345;K07190;K04345;K05863;K04961;K04345;K05863;K05857;K06268;K04345;K02183;K15040;K02183;K04345;K04345;K02677;K04345;K04345;K04345;K05857;K04345;K04345;K04361;K04361;K08048
One carbon pool by folate	ko00670	Metabolism; Metabolism of cofactors and vitamins	25	0.00185915	contig_115530;contig_135138;contig_184266;contig_226266;contig_288000;contig_404927;contig_419559;contig_447316;contig_453303;contig_569787;contig_577624;contig_599414;contig_622765;contig_637983;contig_673572;contig_676989;contig_700725;contig_72963;contig_735428;contig_748694;contig_748975;contig_75291;contig_799967;contig_95607;contig_97280	K00600;K01938;K00600;K00600;K00600;K13998;K00297;K00604;K00602;K00600;K00600;K00600;K00560;K01934;K00602;K00602;K00600;K00297;K00297;K00289;K00600;K00600;K01938;K00297;K13998
Carbon fixation pathways in prokaryotes	ko00720	Metabolism; Energy metabolism	25	0.00185915	contig_107937;contig_135138;contig_143356;contig_411148;contig_419559;contig_47109;contig_480144;contig_489267;contig_514162;contig_527499;contig_533223;contig_573595;contig_583477;contig_638966;contig_639464;contig_646937;contig_72963;contig_735428;contig_748596;contig_76564;contig_789347;contig_791900;contig_799967;contig_80170;contig_95607	K00031;K01938;K01681;K01895;K00297;K01595;K03520;K01595;K01679;K01958;K01963;K00925;K00031;K01681;K00024;K01958;K00297;K00297;K01648;K00626;K01681;K01006;K01938;K01963;K00297
Retrograde endocannabinoid signaling	ko04723	Organismal Systems; Nervous system	25	0.00185915	contig_102238;contig_102454;contig_105573;contig_147090;contig_254073;contig_262846;contig_307335;contig_353565;contig_359686;contig_404251;contig_445203;contig_506749;contig_559598;contig_581369;contig_686879;contig_708662;contig_716917;contig_731531;contig_744227;contig_772677;contig_817986;contig_848371;contig_88205;contig_96431;contig_98542	K04959;K04536;K04345;K04345;K12302;K04345;K04371;K04345;K04534;K04371;K08045;K04371;K04345;K04345;K04371;K04534;K02677;K04345;K04345;K04345;K04345;K04345;K08048;K04371;K04371
Arginine biosynthesis	ko00220	Metabolism; Amino acid metabolism	24	0.00178478	contig_161724;contig_183615;contig_329284;contig_372427;contig_407983;contig_450198;contig_461672;contig_514057;contig_535927;contig_536850;contig_583498;contig_622692;contig_645607;contig_659494;contig_680745;contig_703733;contig_726881;contig_774324;contig_788999;contig_793642;contig_800818;contig_82020;contig_84298;contig_9234	K00814;K14455;K00261;K00262;K14455;K14272;K00261;K00814;K01915;K00261;K14454;K14455;K00262;K01940;K01915;K13253;K01755;K14677;K00620;K00262;K01940;K01425;K14455;K00818
Protein export	ko03060	Genetic Information Processing; Folding, sorting and degradation	24	0.00178478	contig_115340;contig_246183;contig_280906;contig_316780;contig_319164;contig_354086;contig_362100;contig_362522;contig_500329;contig_535570;contig_536818;contig_558845;contig_597049;contig_615887;contig_637103;contig_648971;contig_666117;contig_666433;contig_688111;contig_728443;contig_753929;contig_77354;contig_804607;contig_99254	K13431;K03117;K07342;K13431;K13280;K09481;K13431;K07342;K03107;K03106;K09481;K10956;K03070;K03117;K12948;K09490;K09490;K09490;K12948;K10956;K09490;K09490;K09481;K10956
Rap1 signaling pathway	ko04015	Environmental Information Processing; Signal transduction	24	0.00178478	contig_157568;contig_307335;contig_359686;contig_366785;contig_373652;contig_395531;contig_404251;contig_445203;contig_499938;contig_506749;contig_533756;contig_686879;contig_704670;contig_708662;contig_713956;contig_716917;contig_74440;contig_801269;contig_85048;contig_868028;contig_88205;contig_91357;contig_96431;contig_98542	K04368;K04371;K04534;K02183;K04368;K06271;K04371;K08045;K02105;K04371;K02183;K04371;K04368;K04534;K06070;K02677;K04368;K04368;K04361;K04361;K08048;K04368;K04371;K04371
Circadian rhythm - plant	ko04712	Organismal Systems; Environmental adaptation	24	0.00178478	contig_118757;contig_247200;contig_283066;contig_387839;contig_389087;contig_437630;contig_437801;contig_443142;contig_464529;contig_539245;contig_584316;contig_590335;contig_616219;contig_673987;contig_710496;contig_712961;contig_737203;contig_739328;contig_745571;contig_759137;contig_799321;contig_800890;contig_805014;contig_841886	K10143;K12121;K12125;K12120;K12121;K10143;K12118;K12121;K12115;K12125;K12116;K12120;K10143;K12116;K12121;K03097;K16222;K00660;K12124;K12124;K10143;K12124;K12121;K12115
Long-term depression	ko04730	Organismal Systems; Nervous system	24	0.00178478	contig_102238;contig_117197;contig_12832;contig_157568;contig_241532;contig_307335;contig_359686;contig_373652;contig_39353;contig_404251;contig_493601;contig_506749;contig_686879;contig_704670;contig_708662;contig_716917;contig_74440;contig_790074;contig_801269;contig_821491;contig_88004;contig_91357;contig_96431;contig_98542	K04959;K03456;K04382;K04368;K04961;K04371;K04534;K04368;K03456;K04371;K03456;K04371;K04371;K04368;K04534;K02677;K04368;K04382;K04368;K07376;K03456;K04368;K04371;K04371
Inflammatory mediator regulation of TRP channels	ko04750	Organismal Systems; Sensory system	24	0.00178478	contig_102238;contig_105573;contig_147090;contig_152514;contig_262846;contig_353565;contig_366785;contig_445203;contig_499884;contig_533756;contig_559598;contig_581369;contig_591606;contig_716917;contig_717187;contig_731531;contig_744227;contig_772677;contig_77719;contig_817986;contig_82011;contig_848371;contig_88205;contig_96090	K04959;K04345;K04345;K06269;K04345;K04345;K02183;K08045;K06269;K02183;K04345;K04345;K06269;K02677;K06269;K04345;K04345;K04345;K06269;K04345;K06269;K04345;K08048;K06269
Propanoate metabolism	ko00640	Metabolism; Carbohydrate metabolism	23	0.00171042	contig_100518;contig_236209;contig_262877;contig_326709;contig_330504;contig_411148;contig_469527;contig_4935;contig_514629;contig_521558;contig_533223;contig_547778;contig_573595;contig_581755;contig_676259;contig_697979;contig_74523;contig_755126;contig_761964;contig_763481;contig_76564;contig_80170;contig_803995	K11262;K00249;K01900;K11262;K07515;K01895;K11262;K11262;K11262;K00249;K01963;K11262;K00925;K11262;K11262;K00016;K11262;K00140;K00016;K00140;K00626;K01963;K01825
Nicotinate and nicotinamide metabolism	ko00760	Metabolism; Metabolism of cofactors and vitamins	23	0.00171042	contig_161295;contig_188781;contig_259508;contig_32930;contig_32931;contig_32932;contig_32933;contig_348436;contig_391424;contig_397195;contig_4622;contig_512240;contig_513060;contig_518459;contig_531476;contig_668616;contig_732145;contig_745192;contig_794252;contig_80817;contig_839331;contig_873768;contig_98521	K00763;K00763;K01950;K00278;K00278;K00278;K00278;K01950;K03426;K03517;K18550;K03462;K03462;K00763;K03426;K03517;K18030;K11121;K01950;K03426;K03517;K18550;K00157
Biosynthesis of unsaturated fatty acids	ko01040	Metabolism; Lipid metabolism	23	0.00171042	contig_104014;contig_18427;contig_196840;contig_199610;contig_209100;contig_244356;contig_330504;contig_337694;contig_360125;contig_378823;contig_403530;contig_407702;contig_455480;contig_562576;contig_589638;contig_609010;contig_667253;contig_724862;contig_725552;contig_739120;contig_77591;contig_78010;contig_803995	K10256;K00507;K03921;K00059;K00232;K00059;K07515;K10258;K00232;K00059;K03921;K10257;K07513;K10703;K00232;K00507;K00232;K00507;K07513;K00232;K07513;K10257;K01825
Hedgehog signaling pathway	ko04340	Environmental Information Processing; Signal transduction	23	0.00171042	contig_105573;contig_11921;contig_147090;contig_262846;contig_282676;contig_353565;contig_425812;contig_483402;contig_485435;contig_559598;contig_581369;contig_626707;contig_628967;contig_689466;contig_731531;contig_739760;contig_744227;contig_772677;contig_813456;contig_817986;contig_847712;contig_848371;contig_869013	K04345;K06228;K04345;K04345;K02218;K04345;K06233;K03083;K02218;K04345;K04345;K06228;K03083;K08957;K04345;K06228;K04345;K04345;K06233;K04345;K03083;K04345;K03083
Signaling pathways regulating pluripotency of stem cells	ko04550	Cellular Processes; Cellular commiunity	23	0.00171042	contig_102181;contig_157568;contig_302186;contig_307335;contig_373652;contig_404251;contig_471945;contig_483402;contig_499938;contig_506749;contig_598560;contig_628967;contig_686879;contig_704670;contig_706915;contig_74440;contig_790733;contig_801269;contig_847712;contig_869013;contig_91357;contig_96431;contig_98542	K14439;K04368;K04500;K04371;K04368;K04371;K14439;K03083;K02105;K04371;K04500;K03083;K04371;K04368;K04500;K04368;K11138;K04368;K03083;K03083;K04368;K04371;K04371
Pancreatic secretion	ko04972	Organismal Systems; Digestive system	23	0.00171042	contig_102238;contig_199242;contig_208;contig_223845;contig_226686;contig_299962;contig_319093;contig_368922;contig_371735;contig_430501;contig_445203;contig_445415;contig_511636;contig_672884;contig_704659;contig_716917;contig_753351;contig_781908;contig_799554;contig_845353;contig_84824;contig_88205;contig_98375	K04959;K01539;K01298;K04936;K07904;K07904;K07904;K07904;K07904;K07904;K08045;K07904;K07904;K01539;K04936;K02677;K07904;K07904;K07904;K07904;K07904;K08048;K07901
Epithelial cell signaling in Helicobacter pylori infection	ko05120	Human Diseases; Infectious diseases	23	0.00171042	contig_134961;contig_150827;contig_160273;contig_240059;contig_261817;contig_320843;contig_349345;contig_354523;contig_368675;contig_439084;contig_446491;contig_471182;contig_513880;contig_60589;contig_698772;contig_718298;contig_718349;contig_812784;contig_85048;contig_85358;contig_868028;contig_89037;contig_99298	K04409;K02144;K02154;K02146;K02144;K02146;K02150;K02149;K02145;K02150;K02154;K02145;K02146;K02149;K02154;K02154;K02155;K02154;K04361;K06704;K04361;K02154;K02147
Colorectal cancer	ko05210	Human Diseases; Cancers	23	0.00171042	contig_157568;contig_302186;contig_307335;contig_373652;contig_404251;contig_483402;contig_499938;contig_506749;contig_532648;contig_598560;contig_628967;contig_686879;contig_698376;contig_704670;contig_706915;contig_74440;contig_801269;contig_83674;contig_847712;contig_869013;contig_91357;contig_96431;contig_98542	K04368;K04500;K04371;K04368;K04371;K03083;K02105;K04371;K08737;K04500;K03083;K04371;K08737;K04368;K04500;K04368;K04368;K08736;K03083;K03083;K04368;K04371;K04371
Homologous recombination	ko03440	Genetic Information Processing; Replication and repair	22	0.00163605	contig_141763;contig_175761;contig_190752;contig_211365;contig_272455;contig_281955;contig_315599;contig_398468;contig_403277;contig_503720;contig_538519;contig_545729;contig_570244;contig_64779;contig_658486;contig_705741;contig_725060;contig_752367;contig_770105;contig_787677;contig_85413;contig_8902	K04482;K07466;K03165;K07466;K02327;K07466;K07466;K07466;K03165;K07466;K03165;K04482;K10866;K03165;K03165;K02327;K04482;K10865;K03165;K02327;K10875;K02335
Hippo signaling pathway - fly	ko04391	Environmental Information Processing; Signal transduction	22	0.00163605	contig_101547;contig_117197;contig_12832;contig_133152;contig_135181;contig_157596;contig_193921;contig_369447;contig_39353;contig_426150;contig_454985;contig_488876;contig_493601;contig_510375;contig_576431;contig_707923;contig_710594;contig_763599;contig_76893;contig_78212;contig_790074;contig_88004	K16675;K03456;K04382;K06630;K16675;K06630;K06630;K04412;K03456;K06630;K04354;K06630;K03456;K06685;K06630;K16675;K16675;K06685;K06630;K06630;K04382;K03456
Type II diabetes mellitus	ko04930	Human Diseases; Endocrine and metabolic diseases	22	0.00163605	contig_203519;contig_300353;contig_30266;contig_307335;contig_33454;contig_378235;contig_404251;contig_491939;contig_495716;contig_496114;contig_502491;contig_50255;contig_50256;contig_506749;contig_682321;contig_686879;contig_691136;contig_716598;contig_86179;contig_96431;contig_98091;contig_98542	K00873;K00844;K00873;K04371;K00873;K00873;K04371;K00873;K00873;K00873;K00844;K00873;K00873;K04371;K00873;K04371;K00873;K07203;K00844;K04371;K00844;K04371
Salivary secretion	ko04970	Organismal Systems; Digestive system	22	0.00163605	contig_102238;contig_105573;contig_147090;contig_199242;contig_223845;contig_262846;contig_353565;contig_366785;contig_445203;contig_533756;contig_559598;contig_581369;contig_672884;contig_704659;contig_716917;contig_731531;contig_744227;contig_772677;contig_817986;contig_821491;contig_848371;contig_88205	K04959;K04345;K04345;K01539;K04936;K04345;K04345;K02183;K08045;K02183;K04345;K04345;K01539;K04936;K02677;K04345;K04345;K04345;K04345;K07376;K04345;K08048
Bacterial invasion of epithelial cells	ko05100	Human Diseases; Infectious diseases	22	0.00163605	contig_100931;contig_118562;contig_121019;contig_190352;contig_201339;contig_226990;contig_2881;contig_328707;contig_349116;contig_406705;contig_416386;contig_492887;contig_499938;contig_621427;contig_654708;contig_699133;contig_701635;contig_713701;contig_803610;contig_841886;contig_96594;contig_96597	K04646;K04646;K04646;K04646;K04646;K04646;K04646;K04646;K04646;K16938;K01528;K05758;K02105;K05747;K05756;K04646;K04646;K13728;K04646;K05747;K04646;K04646
Hepatitis C	ko05160	Human Diseases; Infectious diseases	22	0.00163605	contig_117197;contig_12832;contig_154158;contig_257672;contig_307335;contig_39353;contig_404251;contig_454985;contig_483402;contig_493601;contig_506749;contig_628967;contig_686879;contig_767050;contig_790074;contig_847712;contig_85048;contig_868028;contig_869013;contig_88004;contig_96431;contig_98542	K03456;K04382;K03237;K03237;K04371;K03456;K04371;K04354;K03083;K03456;K04371;K03083;K04371;K16196;K04382;K03083;K04361;K04361;K03083;K03456;K04371;K04371
Various types of N-glycan biosynthesis	ko00513	Metabolism; Glycan biosynthesis and metabolism	21	0.00156169	contig_103276;contig_216163;contig_239566;contig_246520;contig_276424;contig_312428;contig_345975;contig_365388;contig_389021;contig_423980;contig_540442;contig_569312;contig_613095;contig_623882;contig_634673;contig_730682;contig_75176;contig_75374;contig_798325;contig_806527;contig_849477	K14413;K07151;K07151;K01230;K01230;K07151;K01230;K12669;K12670;K07151;K07151;K07441;K03844;K07151;K01231;K12669;K03845;K14413;K12670;K07151;K00753
ErbB signaling pathway	ko04012	Environmental Information Processing; Signal transduction	21	0.00156169	contig_134961;contig_157568;contig_307335;contig_373652;contig_404251;contig_483402;contig_506749;contig_628967;contig_686879;contig_704670;contig_716598;contig_716917;contig_74440;contig_801269;contig_847712;contig_85048;contig_868028;contig_869013;contig_91357;contig_96431;contig_98542	K04409;K04368;K04371;K04368;K04371;K03083;K04371;K03083;K04371;K04368;K07203;K02677;K04368;K04368;K03083;K04361;K04361;K03083;K04368;K04371;K04371
Adherens junction	ko04520	Cellular Processes; Cellular commiunity	21	0.00156169	contig_286228;contig_302186;contig_307335;contig_404251;contig_465459;contig_499938;contig_506749;contig_598560;contig_621427;contig_686879;contig_706915;contig_712961;contig_760454;contig_761424;contig_77399;contig_841886;contig_850182;contig_85048;contig_868028;contig_96431;contig_98542	K04498;K04500;K04371;K04371;K04498;K02105;K04371;K04500;K05747;K04371;K04500;K03097;K04498;K05695;K04498;K05747;K04498;K04361;K04361;K04371;K04371
Adipocytokine signaling pathway	ko04920	Organismal Systems; Endocrine system	21	0.00156169	contig_100061;contig_159486;contig_258176;contig_288178;contig_2908;contig_293413;contig_343046;contig_351850;contig_482620;contig_510372;contig_540722;contig_588782;contig_589939;contig_598748;contig_615532;contig_656272;contig_665336;contig_716598;contig_795061;contig_807211;contig_84215	K01897;K01897;K01897;K01897;K01897;K01897;K07297;K07198;K07198;K01897;K01897;K07198;K01897;K07198;K07198;K07198;K01897;K07203;K07297;K01897;K07297
Renal cell carcinoma	ko05211	Human Diseases; Cancers	21	0.00156169	contig_12312;contig_134961;contig_157568;contig_286228;contig_307335;contig_373652;contig_404251;contig_465459;contig_506749;contig_514162;contig_686879;contig_704670;contig_730497;contig_74440;contig_760454;contig_77399;contig_801269;contig_850182;contig_91357;contig_96431;contig_98542	K03872;K04409;K04368;K04498;K04371;K04368;K04371;K04498;K04371;K01679;K04371;K04368;K03868;K04368;K04498;K04498;K04368;K04498;K04368;K04371;K04371
Steroid biosynthesis	ko00100	Metabolism; Lipid metabolism	20	0.00148732	contig_13379;contig_221777;contig_242295;contig_275690;contig_282529;contig_323000;contig_324244;contig_335651;contig_38632;contig_394218;contig_424078;contig_424107;contig_461744;contig_561518;contig_582840;contig_589080;contig_627192;contig_711884;contig_797482;contig_859188	K01052;K07750;K05917;K14674;K01853;K14674;K00222;K07748;K14674;K07748;K14674;K14674;K14423;K08242;K00223;K01052;K00511;K00511;K08242;K07748
p53 signaling pathway	ko04115	Cellular Processes; Cell growth and death	20	0.00148732	contig_118757;contig_125593;contig_166960;contig_221288;contig_261729;contig_377269;contig_432241;contig_437630;contig_508513;contig_614558;contig_616219;contig_651476;contig_658151;contig_670666;contig_787388;contig_790771;contig_792760;contig_799321;contig_805607;contig_822157	K10143;K10808;K05868;K05868;K10808;K04506;K05868;K10143;K04506;K04506;K10143;K04728;K04506;K05868;K04506;K04506;K04506;K10143;K06640;K06640
Regulation of autophagy	ko04140	Cellular Processes; Transport and catabolism	20	0.00148732	contig_176648;contig_312441;contig_351850;contig_393577;contig_400889;contig_450645;contig_460760;contig_482620;contig_560283;contig_581453;contig_588782;contig_598748;contig_615204;contig_615532;contig_638513;contig_656272;contig_675224;contig_694982;contig_77975;contig_79606	K08341;K08332;K07198;K08339;K00914;K08337;K08337;K07198;K08331;K08269;K07198;K07198;K08332;K07198;K08342;K07198;K08343;K00914;K00914;K08337
mTOR signaling pathway	ko04150	Environmental Information Processing; Signal transduction	20	0.00148732	contig_307335;contig_351850;contig_404251;contig_423775;contig_482620;contig_506749;contig_581453;contig_588782;contig_598748;contig_615532;contig_656272;contig_686049;contig_686879;contig_692239;contig_716598;contig_716917;contig_734687;contig_793629;contig_96431;contig_98542	K04371;K07198;K04371;K03259;K07198;K04371;K08269;K07198;K07198;K07198;K07198;K08266;K04371;K02991;K07203;K02677;K07204;K07204;K04371;K04371
Tight junction	ko04530	Cellular Processes; Cellular commiunity	20	0.00148732	contig_117197;contig_12832;contig_329581;contig_373947;contig_391669;contig_39353;contig_454985;contig_493601;contig_499938;contig_514500;contig_524437;contig_542037;contig_625619;contig_708743;contig_712961;contig_716917;contig_743064;contig_767835;contig_790074;contig_88004	K03456;K04382;K06111;K04424;K06100;K03456;K04354;K03456;K02105;K06107;K04424;K06111;K06100;K10352;K03097;K02677;K06111;K04424;K04382;K03456
Pancreatic cancer	ko05212	Human Diseases; Cancers	20	0.00148732	contig_141763;contig_157568;contig_302186;contig_307335;contig_373652;contig_404251;contig_506749;contig_545729;contig_598560;contig_686879;contig_704670;contig_706915;contig_725060;contig_74440;contig_801269;contig_85048;contig_868028;contig_91357;contig_96431;contig_98542	K04482;K04368;K04500;K04371;K04368;K04371;K04371;K04482;K04500;K04371;K04368;K04500;K04482;K04368;K04368;K04361;K04361;K04368;K04371;K04371
Selenocompound metabolism	ko00450	Metabolism; Metabolism of other amino acids	19	0.00141295	contig_112424;contig_23897;contig_251745;contig_259569;contig_282880;contig_312963;contig_324255;contig_344609;contig_394133;contig_447058;contig_499471;contig_505868;contig_520792;contig_524407;contig_610297;contig_612494;contig_631672;contig_72273;contig_795502	K00384;K00549;K00549;K01874;K08247;K00384;K01874;K00816;K00549;K13811;K08247;K01761;K00384;K13811;K00549;K00549;K00549;K00384;K01874
Glycosphingolipid biosynthesis - globo series	ko00603	Metabolism; Glycan biosynthesis and metabolism	19	0.00141295	contig_204597;contig_217607;contig_249676;contig_337232;contig_35694;contig_4094;contig_4507;contig_468152;contig_535473;contig_553322;contig_574277;contig_577966;contig_582158;contig_616952;contig_740250;contig_761710;contig_79579;contig_806856;contig_96419	K00780;K07407;K07407;K01988;K07407;K12373;K12373;K00780;K01988;K12373;K07407;K12373;K01988;K12373;K01988;K12373;K01988;K12373;K01988
Aldosterone synthesis and secretion	ko04925	Organismal Systems; Endocrine system	19	0.00141295	contig_102238;contig_105573;contig_147090;contig_262846;contig_353565;contig_366785;contig_445203;contig_469273;contig_533756;contig_559598;contig_581369;contig_713956;contig_716917;contig_731531;contig_744227;contig_772677;contig_817986;contig_848371;contig_88205	K04959;K04345;K04345;K04345;K04345;K02183;K08045;K08794;K02183;K04345;K04345;K06070;K02677;K04345;K04345;K04345;K04345;K04345;K08048
Gastric acid secretion	ko04971	Organismal Systems; Digestive system	19	0.00141295	contig_102238;contig_105573;contig_147090;contig_199242;contig_262846;contig_353565;contig_366785;contig_445203;contig_533756;contig_559598;contig_581369;contig_672884;contig_716917;contig_731531;contig_744227;contig_772677;contig_817986;contig_848371;contig_88205	K04959;K04345;K04345;K01539;K04345;K04345;K02183;K08045;K02183;K04345;K04345;K01539;K02677;K04345;K04345;K04345;K04345;K04345;K08048
Cocaine addiction	ko05030	Human Diseases; Substance dependence	19	0.00141295	contig_105573;contig_147090;contig_262846;contig_353565;contig_367516;contig_445203;contig_559598;contig_581369;contig_675232;contig_681967;contig_723164;contig_731531;contig_738710;contig_744227;contig_772677;contig_817986;contig_848371;contig_89085;contig_96139	K04345;K04345;K04345;K04345;K01593;K08045;K04345;K04345;K01593;K04605;K13765;K04345;K00501;K04345;K04345;K04345;K04345;K01593;K04605
Endometrial cancer	ko05213	Human Diseases; Cancers	19	0.00141295	contig_157568;contig_307335;contig_373652;contig_404251;contig_483402;contig_499938;contig_506749;contig_628967;contig_686879;contig_704670;contig_74440;contig_801269;contig_847712;contig_85048;contig_868028;contig_869013;contig_91357;contig_96431;contig_98542	K04368;K04371;K04368;K04371;K03083;K02105;K04371;K03083;K04371;K04368;K04368;K04368;K03083;K04361;K04361;K03083;K04368;K04371;K04371
Rheumatoid arthritis	ko05323	Human Diseases; Immune diseases	19	0.00141295	contig_150827;contig_160273;contig_240059;contig_261817;contig_320843;contig_349345;contig_354523;contig_368675;contig_439084;contig_446491;contig_471182;contig_513880;contig_60589;contig_698772;contig_718298;contig_718349;contig_812784;contig_89037;contig_99298	K02144;K02154;K02146;K02144;K02146;K02150;K02149;K02145;K02150;K02154;K02145;K02146;K02149;K02154;K02154;K02155;K02154;K02154;K02147
Sphingolipid metabolism	ko00600	Metabolism; Lipid metabolism	18	0.00133859	contig_191589;contig_217607;contig_249676;contig_343933;contig_354427;contig_35694;contig_364690;contig_40924;contig_521947;contig_562282;contig_574277;contig_59577;contig_618050;contig_710167;contig_729207;contig_779750;contig_784897;contig_830497	K00654;K07407;K07407;K00654;K01190;K07407;K04715;K12349;K12349;K01201;K07407;K04708;K12349;K12309;K01190;K12349;K12349;K01190
Vitamin B6 metabolism	ko00750	Metabolism; Metabolism of cofactors and vitamins	18	0.00133859	contig_125534;contig_131908;contig_153655;contig_177763;contig_411338;contig_42896;contig_446448;contig_482126;contig_531373;contig_610689;contig_627990;contig_692913;contig_712297;contig_736541;contig_773373;contig_799439;contig_82168;contig_98521	K01733;K08681;K01733;K00831;K01733;K01733;K00831;K01733;K01733;K01733;K01733;K00831;K01733;K01733;K01733;K01733;K00275;K00157
T cell receptor signaling pathway	ko04660	Organismal Systems; Immune system	18	0.00133859	contig_134961;contig_157568;contig_307335;contig_328715;contig_373652;contig_404251;contig_483402;contig_506749;contig_628967;contig_686879;contig_704670;contig_74440;contig_801269;contig_847712;contig_869013;contig_91357;contig_96431;contig_98542	K04409;K04368;K04371;K06268;K04368;K04371;K03083;K04371;K03083;K04371;K04368;K04368;K04368;K03083;K03083;K04368;K04371;K04371
Renin secretion	ko04924	Organismal Systems; Endocrine system	18	0.00133859	contig_102238;contig_105573;contig_147090;contig_223845;contig_262846;contig_328715;contig_353565;contig_366785;contig_445203;contig_533756;contig_559598;contig_581369;contig_704659;contig_731531;contig_744227;contig_772677;contig_817986;contig_848371	K04959;K04345;K04345;K04936;K04345;K06268;K04345;K02183;K08045;K02183;K04345;K04345;K04936;K04345;K04345;K04345;K04345;K04345
Morphine addiction	ko05032	Human Diseases; Substance dependence	18	0.00133859	contig_102454;contig_105573;contig_147090;contig_262846;contig_353565;contig_359686;contig_445203;contig_492290;contig_559598;contig_581369;contig_708662;contig_716917;contig_731531;contig_744227;contig_772677;contig_817986;contig_848371;contig_88205	K04536;K04345;K04345;K04345;K04345;K04534;K08045;K13298;K04345;K04345;K04534;K02677;K04345;K04345;K04345;K04345;K04345;K08048
Glioma	ko05214	Human Diseases; Cancers	18	0.00133859	contig_157568;contig_307335;contig_366785;contig_373652;contig_404251;contig_506749;contig_533756;contig_686879;contig_704670;contig_716598;contig_716917;contig_74440;contig_801269;contig_85048;contig_868028;contig_91357;contig_96431;contig_98542	K04368;K04371;K02183;K04368;K04371;K04371;K02183;K04371;K04368;K07203;K02677;K04368;K04368;K04361;K04361;K04368;K04371;K04371
Thiamine metabolism	ko00730	Metabolism; Metabolism of cofactors and vitamins	17	0.00126422	contig_108256;contig_118738;contig_333281;contig_362877;contig_407;contig_452681;contig_478353;contig_57906;contig_587111;contig_628937;contig_632295;contig_699235;contig_755667;contig_76666;contig_767217;contig_777439;contig_82414	K01662;K03146;K04487;K03146;K03147;K03148;K01662;K03146;K01662;K01662;K03147;K00949;K01662;K03146;K01662;K00949;K01662
Drug metabolism - cytochrome P450	ko00982	Metabolism; Xenobiotics biodegradation and metabolism	17	0.00126422	contig_162851;contig_178211;contig_257085;contig_266822;contig_28709;contig_326472;contig_504968;contig_524291;contig_559781;contig_604829;contig_679405;contig_733560;contig_76003;contig_78594;contig_851502;contig_95448;contig_98521	K00799;K00799;K00121;K00001;K00485;K00485;K00799;K00799;K00799;K00799;K00799;K00799;K00001;K00799;K07415;K00799;K00157
Notch signaling pathway	ko04330	Environmental Information Processing; Signal transduction	17	0.00126422	contig_145023;contig_286228;contig_357384;contig_465459;contig_492080;contig_559054;contig_618265;contig_628878;contig_673039;contig_695141;contig_760454;contig_77100;contig_77399;contig_828526;contig_83909;contig_850182;contig_86792	K06067;K04498;K04505;K04498;K06063;K04505;K06063;K06067;K06053;K06170;K04498;K06067;K04498;K06171;K06063;K04498;K04505
B cell receptor signaling pathway	ko04662	Organismal Systems; Immune system	17	0.00126422	contig_157568;contig_307335;contig_328715;contig_373652;contig_404251;contig_483402;contig_506749;contig_628967;contig_686879;contig_704670;contig_74440;contig_801269;contig_847712;contig_869013;contig_91357;contig_96431;contig_98542	K04368;K04371;K06268;K04368;K04371;K03083;K04371;K03083;K04371;K04368;K04368;K04368;K03083;K03083;K04368;K04371;K04371
Prolactin signaling pathway	ko04917	Organismal Systems; Endocrine system	17	0.00126422	contig_157568;contig_307335;contig_373652;contig_404251;contig_483402;contig_506749;contig_628967;contig_686879;contig_704670;contig_738710;contig_74440;contig_801269;contig_847712;contig_869013;contig_91357;contig_96431;contig_98542	K04368;K04371;K04368;K04371;K03083;K04371;K03083;K04371;K04368;K00501;K04368;K04368;K03083;K03083;K04368;K04371;K04371
Collecting duct acid secretion	ko04966	Organismal Systems; Excretory system	17	0.00126422	contig_160273;contig_240059;contig_320843;contig_349345;contig_354523;contig_368675;contig_439084;contig_446491;contig_471182;contig_513880;contig_60589;contig_698772;contig_718298;contig_718349;contig_812784;contig_89037;contig_99298	K02154;K02146;K02146;K02150;K02149;K02145;K02150;K02154;K02145;K02146;K02149;K02154;K02154;K02155;K02154;K02154;K02147
Salmonella infection	ko05132	Human Diseases; Infectious diseases	17	0.00126422	contig_307335;contig_404251;contig_410405;contig_431325;contig_492887;contig_506749;contig_544248;contig_621427;contig_654708;contig_686879;contig_707726;contig_72375;contig_740395;contig_83927;contig_841886;contig_96431;contig_98542	K04371;K04371;K10413;K10413;K05758;K04371;K05916;K05747;K05756;K04371;K10413;K04437;K10413;K10413;K05747;K04371;K04371
Circadian rhythm	ko04710	Organismal Systems; Environmental adaptation	16	0.00118986	contig_27053;contig_287651;contig_343406;contig_351850;contig_403026;contig_425744;contig_482620;contig_558719;contig_561038;contig_588782;contig_598748;contig_615532;contig_656272;contig_676540;contig_730497;contig_750979	K03347;K03347;K03094;K07198;K02295;K03347;K07198;K03347;K02295;K07198;K07198;K07198;K07198;K03094;K03868;K03347
Amoebiasis	ko05146	Human Diseases; Infectious diseases	16	0.00118986	contig_105573;contig_147090;contig_262846;contig_353565;contig_414316;contig_450849;contig_559598;contig_581369;contig_702178;contig_716917;contig_731531;contig_744227;contig_772677;contig_787063;contig_817986;contig_848371	K04345;K04345;K04345;K04345;K13963;K13963;K04345;K04345;K06236;K02677;K04345;K04345;K04345;K06237;K04345;K04345
Arachidonic acid metabolism	ko00590	Metabolism; Lipid metabolism	15	0.00111549	contig_275690;contig_276329;contig_323000;contig_324726;contig_371587;contig_380278;contig_38632;contig_390514;contig_394177;contig_424078;contig_424107;contig_536563;contig_741891;contig_79016;contig_851502	K14674;K01254;K14674;K05309;K01254;K18592;K14674;K01254;K00432;K14674;K14674;K01254;K00079;K18592;K07415
Butanoate metabolism	ko00650	Metabolism; Carbohydrate metabolism	15	0.00111549	contig_176947;contig_256591;contig_330504;contig_475907;contig_489685;contig_506776;contig_563552;contig_640162;contig_649811;contig_672157;contig_686181;contig_761445;contig_76564;contig_803995;contig_849349	K01580;K01580;K07515;K01580;K01641;K01652;K08324;K01652;K01640;K01580;K01641;K01580;K00626;K01825;K01580
Metabolism of xenobiotics by cytochrome P450	ko00980	Metabolism; Xenobiotics biodegradation and metabolism	15	0.00111549	contig_162851;contig_178211;contig_257085;contig_266822;contig_504968;contig_524291;contig_559781;contig_604829;contig_679405;contig_733560;contig_741891;contig_76003;contig_78594;contig_851502;contig_95448	K00799;K00799;K00121;K00001;K00799;K00799;K00799;K00799;K00799;K00799;K00079;K00001;K00799;K07415;K00799
Drug metabolism - other enzymes	ko00983	Metabolism; Xenobiotics biodegradation and metabolism	15	0.00111549	contig_150313;contig_220840;contig_252206;contig_286868;contig_308954;contig_325210;contig_403108;contig_503283;contig_540740;contig_594601;contig_615717;contig_650390;contig_763241;contig_797749;contig_831728	K00088;K01464;K01951;K01951;K00106;K00876;K00876;K00106;K00876;K01464;K01431;K00106;K01951;K00857;K00207
Dorso-ventral axis formation	ko04320	Organismal Systems; Development	15	0.00111549	contig_157568;contig_307335;contig_373652;contig_404251;contig_453569;contig_506749;contig_686879;contig_704670;contig_74440;contig_801269;contig_85048;contig_868028;contig_91357;contig_96431;contig_98542	K04368;K04371;K04368;K04371;K02184;K04371;K04371;K04368;K04368;K04368;K04361;K04361;K04368;K04371;K04371
Axon guidance	ko04360	Organismal Systems; Development	15	0.00111549	contig_134961;contig_209706;contig_280624;contig_307335;contig_328715;contig_393799;contig_404251;contig_483402;contig_506749;contig_628967;contig_686879;contig_847712;contig_869013;contig_96431;contig_98542	K04409;K07520;K06820;K04371;K06268;K05765;K04371;K03083;K04371;K03083;K04371;K03083;K03083;K04371;K04371
Natural killer cell mediated cytotoxicity	ko04650	Organismal Systems; Immune system	15	0.00111549	contig_134961;contig_157568;contig_307335;contig_328715;contig_373652;contig_404251;contig_506749;contig_686879;contig_704670;contig_716917;contig_74440;contig_801269;contig_91357;contig_96431;contig_98542	K04409;K04368;K04371;K06268;K04368;K04371;K04371;K04371;K04368;K02677;K04368;K04368;K04368;K04371;K04371
TNF signaling pathway	ko04668	Environmental Information Processing; Signal transduction	15	0.00111549	contig_157568;contig_238579;contig_307335;contig_313645;contig_373652;contig_404251;contig_506749;contig_686879;contig_704670;contig_74440;contig_801269;contig_865472;contig_91357;contig_96431;contig_98542	K04368;K17065;K04371;K17065;K04368;K04371;K04371;K04371;K04368;K04368;K04368;K05632;K04368;K04371;K04371
Chronic myeloid leukemia	ko05220	Human Diseases; Cancers	15	0.00111549	contig_145023;contig_157568;contig_307335;contig_373652;contig_404251;contig_506749;contig_628878;contig_686879;contig_704670;contig_74440;contig_77100;contig_801269;contig_91357;contig_96431;contig_98542	K06067;K04368;K04371;K04368;K04371;K04371;K06067;K04371;K04368;K04368;K06067;K04368;K04368;K04371;K04371
Non-small cell lung cancer	ko05223	Human Diseases; Cancers	15	0.00111549	contig_157568;contig_307335;contig_373652;contig_404251;contig_506749;contig_686879;contig_704670;contig_716917;contig_74440;contig_801269;contig_85048;contig_868028;contig_91357;contig_96431;contig_98542	K04368;K04371;K04368;K04371;K04371;K04371;K04368;K02677;K04368;K04368;K04361;K04361;K04368;K04371;K04371
Lysine biosynthesis	ko00300	Metabolism; Amino acid metabolism	14	0.00104112	contig_100527;contig_185253;contig_249525;contig_268684;contig_278888;contig_310348;contig_311951;contig_388330;contig_715309;contig_750141;contig_792197;contig_801889;contig_802662;contig_93378	K17450;K00928;K00215;K00133;K00133;K01778;K01929;K05827;K00928;K14085;K00133;K00133;K00928;K00838
Glycosaminoglycan degradation	ko00531	Metabolism; Glycan biosynthesis and metabolism	14	0.00104112	contig_316761;contig_37118;contig_4094;contig_4507;contig_553322;contig_577966;contig_580288;contig_600766;contig_616952;contig_710167;contig_761710;contig_806856;contig_807238;contig_99290	K07964;K07964;K12373;K12373;K12373;K12373;K07964;K07964;K12373;K12309;K12373;K12373;K07964;K10532
Sesquiterpenoid and triterpenoid biosynthesis	ko00909	Metabolism; Metabolism of terpenoids and polyketides	14	0.00104112	contig_234325;contig_24826;contig_297747;contig_359208;contig_370904;contig_372472;contig_412253;contig_586965;contig_605196;contig_627192;contig_711884;contig_718389;contig_726684;contig_75405	K15814;K15813;K15891;K15815;K15803;K15803;K15814;K15813;K15803;K00511;K00511;K15814;K15803;K15803
Degradation of aromatic compounds	ko01220	Metabolism; Overview	14	0.00104112	contig_102934;contig_163072;contig_200845;contig_215918;contig_249855;contig_256320;contig_257085;contig_266822;contig_354256;contig_356393;contig_377119;contig_691661;contig_76003;contig_862920	K00487;K00002;K00487;K00487;K00487;K01857;K00121;K00001;K00487;K00487;K00487;K05783;K00001;K00487
MAPK signaling pathway - fly	ko04013	Environmental Information Processing; Signal transduction	14	0.00104112	contig_157568;contig_307335;contig_373652;contig_404251;contig_506749;contig_686879;contig_704670;contig_74440;contig_801269;contig_85048;contig_868028;contig_91357;contig_96431;contig_98542	K04368;K04371;K04368;K04371;K04371;K04371;K04368;K04368;K04368;K04361;K04361;K04368;K04371;K04371
Cell cycle - Caulobacter	ko04112	Cellular Processes; Cell growth and death	14	0.00104112	contig_131952;contig_136249;contig_157567;contig_15920;contig_221857;contig_223033;contig_233922;contig_267197;contig_356304;contig_400784;contig_441749;contig_632278;contig_750032;contig_87098	K03544;K03531;K01358;K01358;K03544;K01358;K01358;K03544;K03544;K01338;K03544;K03544;K02563;K03544
VEGF signaling pathway	ko04370	Environmental Information Processing; Signal transduction	14	0.00104112	contig_157568;contig_307335;contig_328715;contig_373652;contig_404251;contig_506749;contig_686879;contig_704670;contig_716917;contig_74440;contig_801269;contig_91357;contig_96431;contig_98542	K04368;K04371;K06268;K04368;K04371;K04371;K04371;K04368;K02677;K04368;K04368;K04368;K04371;K04371
Olfactory transduction	ko04740	Organismal Systems; Sensory system	14	0.00104112	contig_105573;contig_147090;contig_262846;contig_353565;contig_366785;contig_533756;contig_559598;contig_581369;contig_731531;contig_744227;contig_772677;contig_817986;contig_821491;contig_848371	K04345;K04345;K04345;K04345;K02183;K02183;K04345;K04345;K04345;K04345;K04345;K04345;K07376;K04345
Regulation of lipolysis in adipocytes	ko04923	Organismal Systems; Endocrine system	14	0.00104112	contig_105573;contig_147090;contig_262846;contig_353565;contig_445203;contig_559598;contig_581369;contig_731531;contig_744227;contig_772677;contig_817986;contig_821491;contig_848371;contig_88205	K04345;K04345;K04345;K04345;K08045;K04345;K04345;K04345;K04345;K04345;K04345;K07376;K04345;K08048
Shigellosis	ko05131	Human Diseases; Infectious diseases	14	0.00104112	contig_196080;contig_307335;contig_393577;contig_404251;contig_492887;contig_498010;contig_506749;contig_621427;contig_654708;contig_686879;contig_713701;contig_841886;contig_96431;contig_98542	K12836;K04371;K08339;K04371;K05758;K12836;K04371;K05747;K05756;K04371;K13728;K05747;K04371;K04371
Chemical carcinogenesis	ko05204	Human Diseases; Cancers	14	0.00104112	contig_162851;contig_178211;contig_257085;contig_344609;contig_504968;contig_524291;contig_559781;contig_604829;contig_679405;contig_733560;contig_741891;contig_78594;contig_851502;contig_95448	K00799;K00799;K00121;K00816;K00799;K00799;K00799;K00799;K00799;K00799;K00079;K00799;K07415;K00799
Melanoma	ko05218	Human Diseases; Cancers	14	0.00104112	contig_157568;contig_307335;contig_373652;contig_404251;contig_506749;contig_686879;contig_704670;contig_74440;contig_801269;contig_85048;contig_868028;contig_91357;contig_96431;contig_98542	K04368;K04371;K04368;K04371;K04371;K04371;K04368;K04368;K04368;K04361;K04361;K04368;K04371;K04371
Bladder cancer	ko05219	Human Diseases; Cancers	14	0.00104112	contig_157568;contig_307335;contig_373652;contig_404251;contig_506749;contig_686879;contig_704670;contig_74440;contig_801269;contig_85048;contig_868028;contig_91357;contig_96431;contig_98542	K04368;K04371;K04368;K04371;K04371;K04371;K04368;K04368;K04368;K04361;K04361;K04368;K04371;K04371
Dilated cardiomyopathy	ko05414	Human Diseases; Cardiovascular diseases	14	0.00104112	contig_105573;contig_147090;contig_262846;contig_353565;contig_445203;contig_559598;contig_561803;contig_581369;contig_731531;contig_744227;contig_772677;contig_817986;contig_848371;contig_88205	K04345;K04345;K04345;K04345;K08045;K04345;K12567;K04345;K04345;K04345;K04345;K04345;K04345;K08048
Photosynthesis - antenna proteins	ko00196	Metabolism; Energy metabolism	13	0.000966758	contig_110666;contig_158775;contig_318046;contig_344211;contig_367817;contig_404402;contig_417518;contig_439951;contig_463148;contig_660500;contig_736468;contig_772017;contig_789501	K08916;K08917;K08912;K08912;K08912;K08914;K08914;K14172;K08912;K08908;K14172;K08912;K08910
Biotin metabolism	ko00780	Metabolism; Metabolism of cofactors and vitamins	13	0.000966758	contig_101986;contig_160237;contig_199610;contig_244356;contig_3169;contig_354006;contig_378823;contig_473306;contig_530846;contig_766175;contig_789885;contig_789885;contig_81697	K09458;K09458;K00059;K00059;K09458;K09458;K00059;K09458;K00833;K09458;K01935;K02169;K09458
Glucosinolate biosynthesis	ko00966	Metabolism; Biosynthesis of other secondary metabolites	13	0.000966758	contig_224451;contig_26700;contig_26700;contig_276404;contig_315381;contig_39060;contig_3959;contig_498375;contig_526372;contig_595977;contig_692666;contig_693848;contig_728892	K11820;K11813;K12153;K12153;K11820;K12153;K12153;K12153;K13027;K11820;K11819;K12153;K11819
Basal transcription factors	ko03022	Genetic Information Processing; Transcription	13	0.000966758	contig_101586;contig_10420;contig_261048;contig_335945;contig_355060;contig_479086;contig_667102;contig_681435;contig_719068;contig_733355;contig_752815;contig_781043;contig_799438	K03131;K03124;K03124;K10844;K03124;K10844;K03129;K03134;K03128;K03142;K10843;K10843;K03125
Osteoclast differentiation	ko04380	Organismal Systems; Development	13	0.000966758	contig_157568;contig_307335;contig_328715;contig_373652;contig_404251;contig_506749;contig_686879;contig_704670;contig_74440;contig_801269;contig_91357;contig_96431;contig_98542	K04368;K04371;K06268;K04368;K04371;K04371;K04371;K04368;K04368;K04368;K04368;K04371;K04371
Taste transduction	ko04742	Organismal Systems; Sensory system	13	0.000966758	contig_102454;contig_105573;contig_147090;contig_262846;contig_353565;contig_559598;contig_581369;contig_731531;contig_744227;contig_772677;contig_817986;contig_848371;contig_88205	K04536;K04345;K04345;K04345;K04345;K04345;K04345;K04345;K04345;K04345;K04345;K04345;K08048
Ovarian steroidogenesis	ko04913	Organismal Systems; Endocrine system	13	0.000966758	contig_105573;contig_147090;contig_262846;contig_353565;contig_445203;contig_559598;contig_581369;contig_731531;contig_744227;contig_772677;contig_817986;contig_848371;contig_88205	K04345;K04345;K04345;K04345;K08045;K04345;K04345;K04345;K04345;K04345;K04345;K04345;K08048
Thyroid cancer	ko05216	Human Diseases; Cancers	13	0.000966758	contig_157568;contig_307335;contig_373652;contig_404251;contig_499938;contig_506749;contig_686879;contig_704670;contig_74440;contig_801269;contig_91357;contig_96431;contig_98542	K04368;K04371;K04368;K04371;K02105;K04371;K04371;K04368;K04368;K04368;K04368;K04371;K04371
Acute myeloid leukemia	ko05221	Human Diseases; Cancers	13	0.000966758	contig_157568;contig_307335;contig_373652;contig_404251;contig_506749;contig_686879;contig_704670;contig_716598;contig_74440;contig_801269;contig_91357;contig_96431;contig_98542	K04368;K04371;K04368;K04371;K04371;K04371;K04368;K07203;K04368;K04368;K04368;K04371;K04371
Valine, leucine and isoleucine biosynthesis	ko00290	Metabolism; Amino acid metabolism	12	0.000892392	contig_103173;contig_129619;contig_217952;contig_330761;contig_363568;contig_365936;contig_434820;contig_506776;contig_538780;contig_610536;contig_640162;contig_872032	K01754;K01649;K00826;K01649;K00826;K01687;K01754;K01652;K00053;K01703;K01652;K01687
Styrene degradation	ko00643	Metabolism; Xenobiotics biodegradation and metabolism	12	0.000892392	contig_131975;contig_134693;contig_178737;contig_541802;contig_551714;contig_571387;contig_585439;contig_655731;contig_709878;contig_75389;contig_767373;contig_839927	K01426;K00451;K00451;K00451;K01426;K00451;K01426;K01426;K00451;K01426;K00451;K01426
Diterpenoid biosynthesis	ko00904	Metabolism; Metabolism of terpenoids and polyketides	12	0.000892392	contig_213718;contig_21714;contig_273590;contig_309458;contig_330443;contig_381556;contig_599344;contig_644885;contig_663885;contig_717289;contig_75604;contig_80655	K04123;K16084;K17961;K04123;K05282;K05282;K04124;K05282;K05282;K05282;K04120;K04123
Sulfur metabolism	ko00920	Metabolism; Energy metabolism	12	0.000892392	contig_302161;contig_366783;contig_397792;contig_447058;contig_504177;contig_524407;contig_5821;contig_664690;contig_744114;contig_765309;contig_808453;contig_835354	K05907;K00640;K01011;K13811;K01738;K13811;K00640;K01082;K00640;K00640;K00860;K01738
Fc epsilon RI signaling pathway	ko04664	Organismal Systems; Immune system	12	0.000892392	contig_157568;contig_307335;contig_373652;contig_404251;contig_506749;contig_686879;contig_704670;contig_74440;contig_801269;contig_91357;contig_96431;contig_98542	K04368;K04371;K04368;K04371;K04371;K04371;K04368;K04368;K04368;K04368;K04371;K04371
Carbohydrate digestion and absorption	ko04973	Organismal Systems; Digestive system	12	0.000892392	contig_105046;contig_199242;contig_300353;contig_303514;contig_418365;contig_502491;contig_556060;contig_672884;contig_689873;contig_84486;contig_86179;contig_98091	K01176;K01539;K00844;K01176;K01176;K00844;K01176;K01539;K01176;K01176;K00844;K00844
Histidine metabolism	ko00340	Metabolism; Amino acid metabolism	11	0.000818026	contig_163720;contig_346867;contig_367516;contig_379101;contig_550180;contig_635377;contig_666801;contig_675232;contig_750141;contig_766248;contig_89085	K00128;K00128;K01593;K02500;K01663;K01590;K01663;K01593;K14085;K00128;K01593
beta-Lactam resistance	ko01501	Human Diseases; Drug resistance	11	0.000818026	contig_10876;contig_112121;contig_301324;contig_402708;contig_517260;contig_646141;contig_665579;contig_676415;contig_763447;contig_808335;contig_808335	K18698;K18698;K05515;K18698;K05366;K18698;K18698;K15581;K18698;K18095;K18138
Monobactam biosynthesis	ko00261	Metabolism; Biosynthesis of other secondary metabolites	10	0.00074366	contig_185253;contig_249525;contig_268684;contig_278888;contig_447058;contig_524407;contig_715309;contig_792197;contig_801889;contig_802662	K00928;K00215;K00133;K00133;K13811;K13811;K00928;K00133;K00133;K00928
Taurine and hypotaurine metabolism	ko00430	Metabolism; Metabolism of other amino acids	10	0.00074366	contig_176947;contig_256591;contig_380278;contig_475907;contig_539255;contig_573595;contig_672157;contig_761445;contig_79016;contig_849349	K01580;K01580;K18592;K01580;K10712;K00925;K01580;K01580;K18592;K01580
Glycosphingolipid biosynthesis - ganglio series	ko00604	Metabolism; Glycan biosynthesis and metabolism	10	0.00074366	contig_204597;contig_4094;contig_4507;contig_468152;contig_553322;contig_577966;contig_616952;contig_710167;contig_761710;contig_806856	K00780;K12373;K12373;K00780;K12373;K12373;K12373;K12309;K12373;K12373
Brassinosteroid biosynthesis	ko00905	Metabolism; Metabolism of terpenoids and polyketides	10	0.00074366	contig_183349;contig_274339;contig_37182;contig_546189;contig_598908;contig_75564;contig_757160;contig_818064;contig_852811;contig_88736	K15639;K15639;K15639;K15639;K15639;K15639;K12640;K15639;K09588;K15639
Type I diabetes mellitus	ko04940	Human Diseases; Endocrine and metabolic diseases	10	0.00074366	contig_106527;contig_176947;contig_194971;contig_256591;contig_371190;contig_475907;contig_481526;contig_672157;contig_761445;contig_849349	K04077;K01580;K07817;K01580;K04077;K01580;K01294;K01580;K01580;K01580
Aflatoxin biosynthesis	ko00254	Metabolism; Biosynthesis of other secondary metabolites	9	0.000669294	contig_100518;contig_326709;contig_469527;contig_4935;contig_514629;contig_547778;contig_581755;contig_676259;contig_74523	K11262;K11262;K11262;K11262;K11262;K11262;K11262;K11262;K11262
Peptidoglycan biosynthesis	ko00550	Metabolism; Glycan biosynthesis and metabolism	9	0.000669294	contig_14946;contig_301324;contig_311951;contig_332300;contig_428900;contig_517260;contig_698690;contig_750032;contig_804798	K01000;K05515;K01929;K00790;K01924;K05366;K00790;K02563;K07258
Retinol metabolism	ko00830	Metabolism; Metabolism of cofactors and vitamins	9	0.000669294	contig_124456;contig_222126;contig_257085;contig_266822;contig_278910;contig_372622;contig_696643;contig_76003;contig_98521	K11155;K15734;K00121;K00001;K09516;K11155;K07249;K00001;K00157
Sulfur relay system	ko04122	Genetic Information Processing; Folding, sorting and degradation	9	0.000669294	contig_211637;contig_333281;contig_397792;contig_452681;contig_452681;contig_546318;contig_675727;contig_697152;contig_798461	K14168;K04487;K01011;K03148;K11996;K11996;K03635;K14169;K03635
Jak-STAT signaling pathway	ko04630	Environmental Information Processing; Signal transduction	9	0.000669294	contig_286228;contig_465459;contig_482386;contig_716598;contig_760454;contig_77399;contig_850182;contig_89057;contig_98521	K04498;K04498;K05073;K07203;K04498;K04498;K04498;K04705;K00157
Aldosterone-regulated sodium reabsorption	ko04960	Organismal Systems; Excretory system	9	0.000669294	contig_199242;contig_307335;contig_404251;contig_506749;contig_672884;contig_686879;contig_716917;contig_96431;contig_98542	K01539;K04371;K04371;K04371;K01539;K04371;K02677;K04371;K04371
Proximal tubule bicarbonate reclamation	ko04964	Organismal Systems; Excretory system	8	0.000594928	contig_199242;contig_226204;contig_329284;contig_461672;contig_536850;contig_567037;contig_672884;contig_82020	K01539;K00025;K00261;K00261;K00261;K00025;K01539;K01425
Basal cell carcinoma	ko05217	Human Diseases; Cancers	8	0.000594928	contig_11921;contig_483402;contig_499938;contig_626707;contig_628967;contig_739760;contig_847712;contig_869013	K06228;K03083;K02105;K06228;K03083;K06228;K03083;K03083
Benzoate degradation	ko00362	Metabolism; Xenobiotics biodegradation and metabolism	7	0.000520562	contig_149435;contig_256320;contig_691661;contig_76564;contig_785739;contig_803995;contig_829795	K00252;K01857;K05783;K00626;K00632;K01825;K00252
Novobiocin biosynthesis	ko00401	Metabolism; Biosynthesis of other secondary metabolites	7	0.000520562	contig_26185;contig_327888;contig_501294;contig_688174;contig_692666;contig_728892;contig_93378	K00815;K00815;K00815;K00815;K00815;K00815;K00838
Other types of O-glycan biosynthesis	ko00514	Metabolism; Glycan biosynthesis and metabolism	7	0.000520562	contig_188239;contig_445587;contig_494046;contig_581620;contig_712348;contig_725661;contig_772238	K00728;K03691;K09667;K18134;K10967;K18134;K18134
Riboflavin metabolism	ko00740	Metabolism; Metabolism of cofactors and vitamins	7	0.000520562	contig_127092;contig_14830;contig_568362;contig_631759;contig_683985;contig_759938;contig_801941	K11752;K14652;K00793;K11752;K11752;K14652;K11752
Folate biosynthesis	ko00790	Metabolism; Metabolism of cofactors and vitamins	7	0.000520562	contig_404927;contig_516101;contig_675727;contig_77965;contig_784643;contig_798461;contig_97280	K13998;K01930;K03635;K01930;K13941;K03635;K13998
Indole alkaloid biosynthesis	ko00901	Metabolism; Biosynthesis of other secondary metabolites	7	0.000520562	contig_367516;contig_593649;contig_605790;contig_675232;contig_676448;contig_89085;contig_95603	K01593;K01757;K08233;K01593;K08233;K01593;K08233
SNARE interactions in vesicular transport	ko04130	Genetic Information Processing; Folding, sorting and degradation	7	0.000520562	contig_212420;contig_284983;contig_394810;contig_428978;contig_604574;contig_793397;contig_96257	K08486;K08495;K08497;K08516;K08486;K08488;K08486
RIG-I-like receptor signaling pathway	ko04622	Organismal Systems; Immune system	7	0.000520562	contig_233338;contig_360080;contig_393577;contig_495185;contig_718980;contig_792255;contig_801054	K11594;K11594;K08339;K11594;K11594;K12655;K12655
Hypertrophic cardiomyopathy (HCM)	ko05410	Human Diseases; Cardiovascular diseases	7	0.000520562	contig_351850;contig_482620;contig_561803;contig_588782;contig_598748;contig_615532;contig_656272	K07198;K07198;K12567;K07198;K07198;K07198;K07198
Chloroalkane and chloroalkene degradation	ko00625	Metabolism; Xenobiotics biodegradation and metabolism	6	0.000446196	contig_163720;contig_257085;contig_266822;contig_346867;contig_76003;contig_766248	K00128;K00121;K00001;K00128;K00001;K00128
Cytosolic DNA-sensing pathway	ko04623	Organismal Systems; Immune system	6	0.000446196	contig_418458;contig_477223;contig_486953;contig_565201;contig_584562;contig_614583	K03018;K03013;K03013;K03025;K03009;K03014
Protein digestion and absorption	ko04974	Organismal Systems; Digestive system	6	0.000446196	contig_199242;contig_208;contig_664117;contig_672884;contig_702178;contig_787063	K01539;K01298;K14207;K01539;K06236;K06237
Fat digestion and absorption	ko04975	Organismal Systems; Digestive system	6	0.000446196	contig_124456;contig_183615;contig_372622;contig_407983;contig_622692;contig_84298	K11155;K14455;K11155;K14455;K14455;K14455
Mineral absorption	ko04978	Organismal Systems; Digestive system	6	0.000446196	contig_199242;contig_476486;contig_570347;contig_672884;contig_711405;contig_719707	K01539;K00522;K14688;K01539;K00510;K00522
D-Glutamine and D-glutamate metabolism	ko00471	Metabolism; Metabolism of other amino acids	5	0.00037183	contig_329284;contig_428900;contig_461672;contig_536850;contig_82020	K00261;K01924;K00261;K00261;K01425
Streptomycin biosynthesis	ko00521	Metabolism; Biosynthesis of other secondary metabolites	5	0.00037183	contig_300353;contig_502491;contig_803426;contig_86179;contig_98091	K00844;K00844;K01835;K00844;K00844
Biosynthesis of ansamycins	ko01051	Metabolism; Metabolism of terpenoids and polyketides	5	0.00037183	contig_142462;contig_224346;contig_296711;contig_602732;contig_836597	K00615;K00615;K00615;K00615;K00615
Non-homologous end-joining	ko03450	Genetic Information Processing; Replication and repair	5	0.00037183	contig_12247;contig_393218;contig_570244;contig_743611;contig_752367	K10777;K10777;K10866;K10886;K10865
Circadian rhythm - fly	ko04711	Organismal Systems; Environmental adaptation	5	0.00037183	contig_325848;contig_483402;contig_628967;contig_847712;contig_869013	K09057;K03083;K03083;K03083;K03083
Synthesis and degradation of ketone bodies	ko00072	Metabolism; Lipid metabolism	4	0.000297464	contig_489685;contig_649811;contig_686181;contig_76564	K01641;K01640;K01641;K00626
Geraniol degradation	ko00281	Metabolism; Metabolism of terpenoids and polyketides	4	0.000297464	contig_649811;contig_785739;contig_803995;contig_807473	K01640;K00632;K01825;K00257
Butirosin and neomycin biosynthesis	ko00524	Metabolism; Biosynthesis of other secondary metabolites	4	0.000297464	contig_300353;contig_502491;contig_86179;contig_98091	K00844;K00844;K00844;K00844
Lipopolysaccharide biosynthesis	ko00540	Metabolism; Glycan biosynthesis and metabolism	4	0.000297464	contig_265491;contig_300927;contig_501888;contig_742335	K00748;K00979;K06041;K02527
Glycosylphosphatidylinositol(GPI)-anchor biosynthesis	ko00563	Metabolism; Glycan biosynthesis and metabolism	4	0.000297464	contig_41443;contig_463716;contig_593888;contig_798828	K05290;K05292;K05290;K05286
Betalain biosynthesis	ko00965	Metabolism; Biosynthesis of other secondary metabolites	4	0.000297464	contig_242621;contig_367516;contig_675232;contig_89085	K00545;K01593;K01593;K01593
Vancomycin resistance	ko01502	Human Diseases; Drug resistance	4	0.000297464	contig_14946;contig_311951;contig_464231;contig_750032	K01000;K01929;K01775;K02563
Bacterial secretion system	ko03070	Environmental Information Processing; Membrane transport	4	0.000297464	contig_246183;contig_535570;contig_597049;contig_615887	K03117;K03106;K03070;K03117
Neuroactive ligand-receptor interaction	ko04080	Environmental Information Processing; Signaling molecules and interaction	4	0.000297464	contig_351464;contig_567269;contig_681967;contig_96139	K05202;K14049;K04605;K04605
Phototransduction	ko04744	Organismal Systems; Sensory system	4	0.000297464	contig_102454;contig_366785;contig_533756;contig_723164	K04536;K02183;K02183;K13765
Amyotrophic lateral sclerosis (ALS)	ko05014	Human Diseases; Neurodegenerative diseases	4	0.000297464	contig_114456;contig_328715;contig_645870;contig_84091	K03781;K06268;K04565;K03781
African trypanosomiasis	ko05143	Human Diseases; Infectious diseases	4	0.000297464	contig_183159;contig_348181;contig_716917;contig_74678	K01404;K01354;K02677;K01404
Caffeine metabolism	ko00232	Metabolism; Biosynthesis of other secondary metabolites	3	0.000223098	contig_308954;contig_503283;contig_650390	K00106;K00106;K00106
Glycosaminoglycan biosynthesis - heparan sulfate / heparin	ko00534	Metabolism; Glycan biosynthesis and metabolism	3	0.000223098	contig_543135;contig_732927;contig_749748	K02370;K02370;K02370
Naphthalene degradation	ko00626	Metabolism; Xenobiotics biodegradation and metabolism	3	0.000223098	contig_257085;contig_266822;contig_76003	K00121;K00001;K00001
C5-Branched dibasic acid metabolism	ko00660	Metabolism; Carbohydrate metabolism	3	0.000223098	contig_506776;contig_610536;contig_640162	K01652;K01703;K01652
Monoterpenoid biosynthesis	ko00902	Metabolism; Metabolism of terpenoids and polyketides	3	0.000223098	contig_413777;contig_666296;contig_765887	K15086;K15095;K15095
Caprolactam degradation	ko00930	Metabolism; Xenobiotics biodegradation and metabolism	3	0.000223098	contig_163072;contig_330504;contig_803995	K00002;K07515;K01825
Cytokine-cytokine receptor interaction	ko04060	Environmental Information Processing; Signaling molecules and interaction	3	0.000223098	contig_482386;contig_85048;contig_868028	K05073;K04361;K04361
Renin-angiotensin system	ko04614	Organismal Systems; Endocrine system	3	0.000223098	contig_595835;contig_671430;contig_79185	K01322;K13289;K01322
Phototransduction - fly	ko04745	Organismal Systems; Sensory system	3	0.000223098	contig_366785;contig_533756;contig_716917	K02183;K02183;K02677
Inflammatory bowel disease (IBD)	ko05321	Human Diseases; Immune diseases	3	0.000223098	contig_302186;contig_598560;contig_706915	K04500;K04500;K04500
Viral myocarditis	ko05416	Human Diseases; Cardiovascular diseases	3	0.000223098	contig_255657;contig_352321;contig_77260	K03260;K03260;K03260
Steroid hormone biosynthesis	ko00140	Metabolism; Lipid metabolism	2	0.000148732	contig_242621;contig_851502	K00545;K07415
Tetracycline biosynthesis	ko00253	Metabolism; Metabolism of terpenoids and polyketides	2	0.000148732	contig_533223;contig_80170	K01963;K01963
Phosphonate and phosphinate metabolism	ko00440	Metabolism; Metabolism of other amino acids	2	0.000148732	contig_282306;contig_81075	K00967;K00967
Mucin type O-Glycan biosynthesis	ko00512	Metabolism; Glycan biosynthesis and metabolism	2	0.000148732	contig_204597;contig_468152	K00780;K00780
Glycosaminoglycan biosynthesis - keratan sulfate	ko00533	Metabolism; Glycan biosynthesis and metabolism	2	0.000148732	contig_204597;contig_468152	K00780;K00780
Anthocyanin biosynthesis	ko00942	Metabolism; Biosynthesis of other secondary metabolites	2	0.000148732	contig_234839;contig_797127	K12338;K12930
Flavone and flavonol biosynthesis	ko00944	Metabolism; Biosynthesis of other secondary metabolites	2	0.000148732	contig_31778;contig_33375	K05280;K05280
Cationic antimicrobial peptide (CAMP) resistance	ko01503	Human Diseases; Drug resistance	2	0.000148732	contig_75310;contig_808335	K14205;K18138
Phosphotransferase system (PTS)	ko02060	Environmental Information Processing; Membrane transport	2	0.000148732	contig_161010;contig_789312	K08483;K08483
ECM-receptor interaction	ko04512	Environmental Information Processing; Signaling molecules and interaction	2	0.000148732	contig_702178;contig_787063	K06236;K06237
Leukocyte transendothelial migration	ko04670	Organismal Systems; Immune system	2	0.000148732	contig_499938;contig_716917	K02105;K02677
Vitamin digestion and absorption	ko04977	Organismal Systems; Digestive system	2	0.000148732	contig_257965;contig_757907	K14617;K05665
Malaria	ko05144	Human Diseases; Infectious diseases	2	0.000148732	contig_338532;contig_414818	K13836;K13836
Staphylococcus aureus infection	ko05150	Human Diseases; Infectious diseases	2	0.000148732	contig_75310;contig_813613	K14205;K14201
Small cell lung cancer	ko05222	Human Diseases; Cancers	2	0.000148732	contig_508389;contig_787063	K03875;K06237
Primary immunodeficiency	ko05340	Human Diseases; Immune diseases	2	0.000148732	contig_1177;contig_323770	K03648;K03648
Fluorobenzoate degradation	ko00364	Metabolism; Xenobiotics biodegradation and metabolism	1	7.4366e-05	contig_691661	K05783
D-Alanine metabolism	ko00473	Metabolism; Metabolism of other amino acids	1	7.4366e-05	contig_464231	K01775
Xylene degradation	ko00622	Metabolism; Xenobiotics biodegradation and metabolism	1	7.4366e-05	contig_691661	K05783
Nitrotoluene degradation	ko00633	Metabolism; Xenobiotics biodegradation and metabolism	1	7.4366e-05	contig_480144	K03520
Ethylbenzene degradation	ko00642	Metabolism; Xenobiotics biodegradation and metabolism	1	7.4366e-05	contig_785739	K00632
Isoflavonoid biosynthesis	ko00943	Metabolism; Biosynthesis of other secondary metabolites	1	7.4366e-05	contig_380927	K13261
Bacterial chemotaxis	ko02030	Cellular Processes; Cell motility	1	7.4366e-05	contig_715997	K03407
Cell adhesion molecules (CAMs)	ko04514	Environmental Information Processing; Signaling molecules and interaction	1	7.4366e-05	contig_761424	K05695
Hematopoietic cell lineage	ko04640	Organismal Systems; Immune system	1	7.4366e-05	contig_482386	K05073
Nicotine addiction	ko05033	Human Diseases; Substance dependence	1	7.4366e-05	contig_254073	K12302
Vibrio cholerae pathogenic cycle	ko05111	Human Diseases; Infectious diseases	1	7.4366e-05	contig_652258	K03092
Arrhythmogenic right ventricular cardiomyopathy (ARVC)	ko05412	Human Diseases; Cardiovascular diseases	1	7.4366e-05	contig_499938	K02105
