# Supplementary material for: Genetic Evaluation of Natural Populations of the Endangered Conifer Thuja koraiensis Using Microsatellite Markers by Restriction-Associated DNA Sequencing
Source: Genes (Basel). 2018 Apr 17;9(4):218. doi: 10.3390/genes9040218 (PMC5924560; doi:10.3390/genes9040218)
Supplement: Supplementary file 1 [file genes-09-00218-s001.zip › Supplementary Files/Table S6.xls]

## Sheet: a
Table S6. The list of 96 SSRs with stable amplification.
Primer name	ID	SSR nr.	SSR type	SSR	size	start	end	Forward Primer (5'-3')	Tm(℃)	GC(%)	size	Reverse Primer (5'-3')	Tm(℃)	GC(%)	Size	Product size (bp)	start (bp)	end (bp)
BFTK-1	contig_1999	1	p3	(CAA)6	18	44	61	AGAGACTGGAAAGGTAACGCA	59.032	47.619	21	GCCAAGCCAACAACCATGAA	59.608	50	20	110	18	127
BFTK-2	contig_3774	1	p3	(GAT)7	21	56	76	CGAGGATATTGCTGCACCCT	59.893	55	20	AATAATTCCCTGTGCCGCCT	59.741	50	20	116	15	130
BFTK-4	contig_22810	1	p2	(GT)11	22	100	121	AGTTGACATACTCTTTGGGTCACA	59.897	41.667	24	CACATCACACATATGTCACACCA	58.998	43.478	23	116	40	155
BFTK-6	contig_25135	1	p2	(AC)12	24	178	201	GGTCTTCACTTCATGCCCCA	59.962	55	20	TTCCCGTGGTTCAAACTCCA	59.453	50	20	247	30	276
BFTK-15	contig_49704	1	p2	(GA)26	52	94	145	CAAAGTCCAAGTGCTCCTGC	59.405	55	20	TCACTCTCTCCCCAAGCTCT	59.589	55	20	151	70	220
BFTK-16	contig_50979	1	p2	(CA)18	36	135	170	CGGCCCATATACTTCCCAGT	58.943	55	20	GGGATTAGTCTCGCCTCAGC	59.967	60	20	191	52	242
BFTK-19	contig_64571	1	p2	(TC)20	40	59	98	ACCCTCTTCTTCTGTCATTCTCA	58.837	43.478	23	TGCTCCAAGACCAACACAAGA	59.788	47.619	21	185	6	190
BFTK-23	contig_71422	1	p2	(AT)14	28	220	247	TATGGGCACACTCGGTTCTG	59.751	55	20	ACACAATCGATCAATCCCTGC	58.708	47.619	21	140	132	271
BFTK-26	contig_74787	1	p2	(CT)32	64	111	174	GGAGATTCATTGGCTAGTGTGC	59.384	50	22	ATCCACTCCACTCCACTCCA	59.883	55	20	186	19	204
BFTK-27	contig_76783	1	p6	(AACCTG)5	30	78	107	TACACAAGACTGGGCGAACC	59.966	55	20	AGGAGAGCATTCATCTGCATGT	59.827	45.455	22	143	42	184
BFTK-28	contig_80733	1	p2	(GA)25	50	93	142	GGGCATGTGCACTAAGATGG	58.973	55	20	ACGAGGTCTTCTCAGTCCCT	59.594	55	20	200	35	234
BFTK-29	contig_82649	1	p2	(TA)17	34	136	169	AGTTGAGTCCAGTCTGAAACAA	57.512	40.909	22	ACTTGCAGAGATTGTCACTCAGT	59.929	43.478	23	168	36	203
BFTK-30	contig_86268	1	p2	(AG)29	58	88	145	AGGACAAACACAAGGAAGACA	57.355	42.857	21	AGCCTTTTCTCATGTTAAGGCA	58.233	40.909	22	190	45	234
BFTK-34	contig_111025	1	p2	(CA)9	18	203	220	ATTCAGGGAAGTCGATGCCC	59.819	55	20	TCCACATGATCAACCAGTCCC	59.718	52.381	21	100	156	255
BFTK-39	contig_120265	1	p2	(TG)11	22	62	83	TGTTCACTCCTCATCCACCG	59.392	55	20	ACCGACATGATCTGCACACA	59.679	50	20	200	39	238
BFTK-42	contig_145947	1	p2	(CT)21	42	87	128	GCACTCTTCCCAACCAAACC	59.326	55	20	GCAGTCAAGGAGAGATAGGGG	59.309	57.143	21	144	35	178
BFTK-43	contig_146556	1	p6	(CGAGGG)5	30	57	86	TGATTTGCTTCTTTCGATCCGT	58.665	40.909	22	TTTGTCTCTGCATCTGCCGT	59.965	50	20	205	7	211
BFTK-44	contig_146806	1	p3	(TTC)13	39	185	223	TGTTCTTGGTGAGGAACTTGAGT	59.8	43.478	23	TGGGAAACTTGGGAAACACA	57.466	45	20	140	131	270
BFTK-45	contig_152678	1	p2	(GT)12	24	59	82	AGAGATGTGGGTTGTTGGCA	59.522	50	20	AACTACAAAACCCTACTGCTGA	57.3	40.909	22	137	14	150
BFTK-47	contig_155904	1	p2	(AG)26	52	106	157	ACGAACCCACATTGGACACA	59.818	50	20	AAGTAAGTTGTGGGGCTGGG	59.888	55	20	148	34	181
BFTK-51	contig_169311	1	p2	(CT)34	68	46	113	TCATTGGAGTTGTATGGTGTCA	57.368	40.909	22	TGCACAATTTGACCACTTGGA	58.617	42.857	21	159	17	175
BFTK-54	contig_175105	1	p2	(CT)9	18	73	90	ACATCTGCTTCAAAATCGGTCA	58.589	40.909	22	TCTACCTCAGAACCAATCGGG	58.892	52.381	21	180	42	221
BFTK-57	contig_182864	1	p2	(TC)53	106	135	240	TTCGGTTTGCCTCCTGACTC	59.965	55	20	TGATGACAAGAGGAAGATCACTGA	59.226	41.667	24	191	83	273
BFTK-58	contig_188744	1	p3	(ATT)7	21	142	162	TGCGATTTTGCTGTTTGCCA	59.896	45	20	GTCGCAATGAACTTAGTGCTCA	59.263	45.455	22	206	9	214
BFTK-61	contig_198025	1	p2	(TC)10	20	99	118	TGCTCCTCTCTCAATTCTAGTCG	59.37	47.826	23	AGCCAAGACAAGGAGACAAGA	58.95	47.619	21	145	56	200
BFTK-64	contig_204307	1	p3	(CGA)7	21	177	197	CGCTTCTCGCCAAACACAAA	59.971	50	20	TGGCATAAGTCGGATTGAGCA	59.791	47.619	21	214	21	234
BFTK-67	contig_209646	1	p3	(AAT)6	18	65	82	ACCTTCCTTATGCCTTATCCACA	59.214	43.478	23	GGCACCCGCATCTGATGATA	59.965	55	20	211	12	222
BFTK-68	contig_220530	1	p2	(GA)14	28	37	64	ACAACAAAGCGGTGGTAAACC	59.594	47.619	21	GAATTGATGCTCAGCAGCCG	59.971	55	20	198	8	205
BFTK-70	contig_222837	1	p2	(CT)25	50	75	124	ACCTTGTTAACTGCCACTTCT	57.422	42.857	21	AGCCACTCTCACAAAAGCCA	59.817	50	20	166	15	180
BFTK-71	contig_223604	1	p3	(AGA)10	30	69	98	ACCAGATCACAGAACCAAGGT	58.942	47.619	21	CGGGGCATTCTCTCTCTTGA	59.173	55	20	187	6	192
BFTK-76	contig_234647	1	p3	(AAC)7	21	47	67	TCATTCTTTTTCCCGTGCAACA	59.31	40.909	22	AAGGCTCTGCTAAAGCTGTGA	59.651	47.619	21	100	19	118
BFTK-78	contig_244836	1	p2	(AT)13	26	39	64	CACTTCAACATAACCCACATCTCA	58.997	41.667	24	ACACGGACATGTGAGGAGAG	59.109	55	20	186	4	189
BFTK-81	contig_255232	1	p2	(TG)9	18	58	75	CAAGGTTGCCTGAACTTGCC	59.967	55	20	GGCTTTCGTGGAGGTGAGAA	59.965	55	20	106	25	130
BFTK-85	contig_272695	1	p2	(AT)12	24	47	70	TCCTCCCAAAAAGTGTAACCCA	59.485	45.455	22	TGGAGTGCTCGGTAGACTCT	59.671	55	20	230	7	236
BFTK-86	contig_275858	1	p2	(CT)43	86	60	145	TCAGACTGTAATGCTCTTCACA	57.128	40.909	22	ACAAGGCCCTACAATGGTGG	59.96	55	20	182	20	201
BFTK-92	contig_298927	1	p3	(GCG)7	21	74	94	TTCACTTACCCGCTCCACTG	59.68	55	20	CGCTTTGTTGGCTCAAACGA	59.971	50	20	178	2	179
BFTK-97	contig_317159	1	p6	(TAATCC)5	30	47	76	TCCACTTCACCTCATTTTCCA	57.126	42.857	21	ATTGGCTTCGGCTTATGCTT	58.232	45	20	160	3	162
BFTK-100	contig_323668	1	p2	(GA)11	22	93	114	AGCAGGCTAGAGTGGAGTGA	59.96	55	20	AGAGTCCTGTCCGGCAAAAG	59.965	55	20	183	42	224
BFTK-105	contig_346462	1	p2	(CT)14	28	135	162	TGCTTTTCCTTTGCATGATCCA	59.101	40.909	22	AAGCCCCCAAGTGACTCAAG	59.889	55	20	120	83	202
BFTK-106	contig_348339	1	p2	(AT)12	24	51	74	TGCCTAGTACCTGCAAACCTG	59.997	52.381	21	CCTGATATGGTGAGGGACGC	59.966	60	20	142	7	148
BFTK-110	contig_355890	1	p2	(TA)10	20	101	120	GAACCGTCAAGCCTATGGGT	59.748	55	20	GCTCCTTCTTTCTGGCATGT	58.168	50	20	175	57	231
BFTK-111	contig_358004	1	p2	(AT)10	20	146	165	TGAGGGTGGGGGTAGTTCAT	59.88	55	20	CGCAAGTCTAGACAGAGAAGGT	59.51	50	22	159	44	202
BFTK-112	contig_362906	1	p3	(GCA)6	18	81	98	AGTGGGAAGAGTTTTAGAGGCA	59.02	45.455	22	TGGTTTCCTCTTAAACTGGAGTCA	59.589	41.667	24	125	28	152
BFTK-113	contig_364453	1	p3	(AGC)6	18	141	158	GTCCGTTTTGGCAGTGTGTC	59.971	55	20	ACCCTCATGCAAAGTCGAAGA	59.652	47.619	21	121	91	211
BFTK-117	contig_375541	1	p2	(AG)19	38	122	159	GCCAAGGAGACAGGGAACAA	59.89	55	20	TAGGGCATCTTCCTGCATGG	59.525	55	20	171	53	223
BFTK-122	contig_384164	1	p2	(TC)31	62	78	139	TGTTCACTCGGTTTGCCTCA	59.821	50	20	GTCAAGAGACACATATGGTAAGGA	57.778	41.667	24	194	7	200
BFTK-123	contig_387595	1	p2	(TG)19	38	110	147	TGCTTGCACTTGGATGTTGTG	59.933	47.619	21	GCTCGATGCCAGGGTTTTTC	59.829	55	20	175	59	233
BFTK-131	contig_405059	1	p2	(AC)16	32	148	179	GGTAAAGTGCAATGCCACCC	59.754	55	20	ATGTGTTGCGTTGGATCCCT	59.962	50	20	197	33	229
BFTK-136	contig_412632	1	p2	(TA)10	20	52	71	CCCCCGGGCATAGATCAAAT	59.594	55	20	AACCTGCAAGACCGAACGAT	59.965	50	20	183	11	193
BFTK-137	contig_413782	1	p2	(AT)12	24	212	235	CGGGGGTTCGCCAAATTTTT	59.966	50	20	TGAGCATTGCCATGTTACTTGT	58.844	40.909	22	129	143	271
BFTK-142	contig_427373	1	p3	(GTC)7	21	115	135	GGGCCATTTTCCAATCGAGC	59.897	55	20	GGCAACACAGATGGTCCTGA	59.963	55	20	194	22	215
BFTK-144	contig_427769	1	p2	(CA)9	18	221	238	AGTGTGAATTCGATGCCCGA	59.751	50	20	GACCCTCCACTACATATCACTAAT	57.08	41.667	24	134	132	265
BFTK-147	contig_444717	1	p2	(TG)14	28	117	144	TTAGGCATGATGGCAGAACC	57.943	50	20	CTTGGATTAGGAGGGCACACA	59.718	52.381	21	149	26	174
BFTK-148	contig_447266	1	p2	(TC)40	80	133	212	TGAAGGCACCTTACGATCCC	59.46	55	20	TCCTACGACCCCTTATGAAACC	59.232	50	22	244	3	246
BFTK-150	contig_449544	1	p2	(GA)20	40	111	150	TGAACGAGGTCACAGCCTAA	58.666	50	20	TGGCATTCATAGACTTGGGAGT	59.154	45.455	22	172	84	255
BFTK-156	contig_473271	1	p2	(TA)22	44	103	146	CGAAATTTGAGATCCAACCTGACA	59.544	41.667	24	AGTAACCTTAGATTCCACAGTCCT	58.657	41.667	24	138	61	198
BFTK-157	contig_473379	1	p2	(GA)20	40	136	175	TTGGGGAGGTGGATTAGGGT	59.878	55	20	GTGCCAAATGAGCGAGAACC	59.831	55	20	212	22	233
BFTK-159	contig_475084	1	p2	(TC)11	22	63	84	CAACCACTGCTGGATCCATAGA	59.829	50	22	GCAGGAGAGTGAGGAGCATC	59.895	60	20	234	13	246
BFTK-163	contig_481754	1	p2	(AG)29	58	88	145	TGTGACAGTATGGTGGTTGTGT	59.828	45.455	22	TGCCACATGTCGGTTTATCCA	59.996	47.619	21	208	59	266
BFTK-164	contig_481922	1	p2	(CA)14	28	145	172	CCCCACCGGATCCATACTTG	59.891	60	20	TCGCTTGAGGGAGGAAAGC	59.703	57.895	19	238	19	256
BFTK-167	contig_487894	1	p2	(TG)16	32	181	212	TGAAGTCCCCATCTACATGTCA	58.55	45.455	22	CTCAAACCAACTCCGTTACCT	57.878	47.619	21	169	100	268
BFTK-170	contig_491802	1	p2	(TC)15	30	105	134	TGACTCAGTTACCTCACCGC	59.398	55	20	AGGATGCAACAAGCTTCGGA	59.963	50	20	116	80	195
BFTK-171	contig_497593	1	p6	(CCCCTA)5	30	205	234	ACGCCCTCTCTGCATTTCAA	59.963	50	20	ACACTCTTTCCCTTACCTTACCT	58.5	43.478	23	216	49	264
BFTK-180	contig_527012	1	p2	(CA)15	30	100	129	CTTCTAAGGTGGACGACGGG	59.827	60	20	ACCTCACGTGGTTGAGAAAT	57.069	45	20	239	5	243
BFTK-181	contig_534609	1	p2	(AG)19	38	77	114	TGGACCTAAACACGACTGAAA	57.177	42.857	21	CACAACTGAGTGACCCCTCC	59.965	60	20	185	12	196
BFTK-183	contig_535619	1	p2	(AG)39	78	60	137	TCAAAAGAGGGAAAATCTGCCA	58.157	40.909	22	ACCAGAGATAGTTCCCGATGA	57.686	47.619	21	190	33	222
BFTK-184	contig_536890	1	p3	(TTC)10	30	165	194	GTGGACACCCTTTGCAGAGA	59.891	55	20	GAGGCGGAAGAGAAGAAGGG	59.823	60	20	158	82	239
BFTK-185	contig_537636	1	p2	(AC)10	20	135	154	TCGGAAGTGCCTAGGACTCA	59.961	55	20	TGTCAGGACTCACTCGATGA	57.8	50	20	234	12	245
BFTK-186	contig_544604	1	p2	(AT)10	20	135	154	GTGCTCGGGGGAGACAATAG	59.895	60	20	ACCTATCCTCTCAAAGGGGCT	59.99	52.381	21	180	38	217
BFTK-187	contig_551058	1	p3	(AAC)10	30	116	145	AGGACACAGAACAGAGCAGC	59.965	55	20	CGGGTTAGCACATCAGGGAT	59.53	55	20	147	60	206
BFTK-190	contig_562414	1	p2	(TA)10	20	214	233	GTCCGGGTTCAAGTTCGAGT	59.967	55	20	TCTTAACTCGTGCTTCTAGGC	57.495	47.619	21	132	126	257
BFTK-194	contig_576296	1	p2	(GA)13	26	96	121	TACCTCGGAGATCAACCCCA	59.663	55	20	CTCCCTCACATGGATGCCAA	59.743	55	20	109	40	148
BFTK-199	contig_589312	1	p2	(AC)15	30	124	153	ATAGGGCACGACTAGCTTGC	59.895	55	20	CATTCTTCAGCCTCCTGGTGT	59.996	52.381	21	132	58	189
BFTK-201	contig_590281	1	p6	(CTATGG)8	48	40	87	ACCAGATTACGTGCCTATCCT	58.321	47.619	21	GGCAACTGCATCGCTTAGTT	59.195	50	20	141	6	146
BFTK-208	contig_601225	1	p2	(TG)9	18	27	44	CCCCCTCTGGTCATTGGTT	58.913	57.895	19	TCTCCTCCCACTACCAGAACA	59.568	52.381	21	275	5	279
BFTK-215	contig_609410	1	p2	(AG)16	32	214	245	TGTCGTGTAGCCCTAATGCC	59.823	55	20	TCTCTCCCTTACACACTCCTTC	58.568	50	22	202	69	270
BFTK-216	contig_612819	1	p2	(AC)9	18	39	56	AGGGATAAAGAACTATCACCTGGT	58.71	41.667	24	GTGACTCCCCTCGTCGATTC	59.899	60	20	188	9	196
BFTK-221	contig_629336	1	p2	(GT)22	44	102	145	AGCATTTGATCCTGATCGTTGA	58.122	40.909	22	ACTCTGCTGTTCACTGCTCT	58.953	50	20	235	17	251
BFTK-229	contig_639078	1	p2	(TG)25	50	53	102	ACCTCAAGTCATGGCTGCAA	59.889	50	20	GGTTAGGGTTGCAAGATGCC	59.182	55	20	201	7	207
BFTK-234	contig_648838	1	p2	(TG)28	56	83	138	TGGGTTCTCTGTAGGTCTCCA	59.568	52.381	21	ACACCACACATTAAAGCTTCCT	58.167	40.909	22	179	13	191
BFTK-237	contig_651221	1	p2	(AC)20	40	112	151	TTGTACGTCGGTCCCAGTTG	59.968	55	20	GTGACTGCACTGGGATACTT	57.23	50	20	199	2	200
BFTK-240	contig_652978	1	p3	(GAT)9	27	97	123	GCGACATAAATCATTGGCAGACT	59.686	43.478	23	TCGTCCTTAAACTCTTCCACTCA	59.107	43.478	23	163	69	231
BFTK-253	contig_673375	1	p2	(GA)9	18	160	177	CGATTTCCCATGCAAGAGGG	58.973	55	20	ACCCCAGATGAAGATTCCAAGG	59.757	50	22	122	127	248
BFTK-261	contig_680582	1	p2	(AG)9	18	181	198	AGAGGTGGGGAAGAGGAGAC	59.958	60	20	AGGCCCTAAACCCTATAACCA	57.845	47.619	21	142	92	233
BFTK-269	contig_686110	1	p2	(GA)33	66	80	145	AGGAAGTCATGTACCAAGGGA	58.084	47.619	21	GGTGGCATGAGTGAAACAAGT	59.044	47.619	21	158	12	169
BFTK-273	contig_689976	1	p3	(TTG)9	27	89	115	TCCCATGTTTGTGGTCTCAGT	59.226	47.619	21	TCCCCCAGAGTGCAACATTC	59.962	55	20	209	34	242
BFTK-275	contig_691977	1	p3	(TCA)10	30	207	236	CGTCGTCGTCATCATCCTCA	59.623	55	20	ACATCAAGTAGGGAGGTGCC	59.088	55	20	107	157	263
BFTK-276	contig_693981	1	p2	(AT)9	18	46	63	TGGAAAATAGGGTAGGGAGGTCT	59.985	47.826	23	AGGTGACCCAACTTGATGGT	58.851	50	20	143	19	161
BFTK-278	contig_700170	1	p2	(AG)11	22	85	106	AACCAGAAGCGGAACTGCTA	59.315	50	20	CCTTCGATTAGGCGTTTGCG	59.974	55	20	108	47	154
BFTK-290	contig_14325	1	p3	(GAT)7	21	64	84	TGGTACTGGTGCTATTGGTGT	59.018	47.619	21	TCGTGTTCGCCTTCTCAAGT	59.612	50	20	116	23	138
BFTK-291	contig_16588	1	p3	(CAT)6	18	131	148	TTCCTTACCCTCCTCTGCGA	59.959	55	20	GACTGGCACAACAACTGCTG	59.97	55	20	204	6	209
BFTK-295	contig_111296	1	p3	(CAA)6	18	54	71	CGCAAGTCCAAATCAGCAAC	58.31	50	20	TCGTGCAAACTTCCGTACCA	59.896	50	20	146	31	176
BFTK-296	contig_118400	1	p3	(CCT)6	18	49	66	CTCCTCCAGCAGCTCCTTTT	59.672	55	20	GTATCAGTGAGGCCGCATGA	59.895	55	20	198	22	219
BFTK-297	contig_121053	1	p3	(AGA)6	18	155	172	TGAAGTGGCTGTGGCTAAGG	59.963	55	20	GATTAGCCAAAGCAGCACCG	59.901	55	20	242	5	246
BFTK-298	contig_130983	1	p3	(CCA)6	18	159	176	ATTCTCCTCGTCCACCAACA	58.652	50	20	AATGACACATGTGGAGGGTCT	59.012	47.619	21	100	102	201
BFTK-299	contig_132679	1	p3	(ATG)6	18	183	200	CCGAGGAAGAGGAAGAAGTGG	59.794	57.143	21	TCGGGATCATCGTCGTTGAC	59.9	55	20	223	38	260
